# Supplementary material for: Integration of relative metabolomics and transcriptomics time-course data in a metabolic model pinpoints effects of ribosome biogenesis defects on Arabidopsis thaliana metabolism
Source: Sci Rep. 2021 Feb 26;11:4787. doi: 10.1038/s41598-021-84114-y (PMC7910480; doi:10.1038/s41598-021-84114-y)
Supplement: Supplementary file 1 — Supplementary Information 1. [file 41598_2021_84114_MOESM1_ESM.xlsx]

## Sheet: Title
Integration of relative metabolomics and transcriptomics time-course data in a metabolic model pinpoints effects of ribosome biogenesis defects on Arabidopsis thaliana metabolism
Christopher Pries
Zahra Razaghi-Moghadam
Joachim Kopka
Zoran Nikoloski

## Sheet: S1 - biomass fraction calc.
Supplemental Table: Displayed are the morphometric measurements. For each parameter there where 3 replicates (rows). The columns display the corresponding time point in weeks after cold shift and type (columns). Abbreviations: WT = wild type, MT = mutant.
	WT_week0	MT_week0	WT_week1	MT_week1	WT_week2	MT_week2	WT_week3	MT_week3	WT_week4	MT_week4	WT_week5	MT_week5
diameter1 [cm]	3.854	3.11066	4.36747	3.07177	5.39382	4.20167	7.18995	6.01453	9.95687	5.56602	12.0701	7.03581
diameter1 [cm]	4.59435	3.52846	4.8445	4.35544	6.53612	4.37839	9.81485	4.73565	11.0503	5.13438	11.6324	6.12412
diameter1 [cm]	5.72055	3.71091	5.45225	4.52689	6.55623	4.70772	11.093	5.95018	10.4542	5.81234	12.4587	6.57368
diameter2 [cm]	3.80114	2.78188	4.22963	3.34744	4.55332	3.81523	7.77873	4.57998	10.094	6.07887	10.1538	6.20979
diameter2 [cm]	3.72781	3.31599	5.09241	3.4717	6.76193	3.64943	9.76882	5.08174	10.743	5.2203	11.616	5.6059
diameter2 [cm]	4.75752	3.82938	5.68798	3.81822	7.33996	5.44596	8.61152	5.78547	11.271	5.11097	12.7611	6.07291
leafarea [cm²]	3.47625	3.59972	5.80281	5.34778	10.5405	7.77857	23.4343	12.0084	44.6131	15.4137	61.2209	19.9598
leafarea [cm²]	6.00859	3.50204	8.82486	5.47623	15.6261	7.45424	37.1504	10.8975	52.3499	11.5106	69.8951	14.2436
leafarea [cm²]	7.47601	5.04197	9.23853	6.96077	16.1923	10.1531	35.4299	14.5351	57.0985	13.7693	82.6255	17.376
perimeter [cm]	25.4134	25.0005	23.2976	24.0582	36.5875	24.1737	43.6489	32.2015	72.9967	38.4813	72.6693	40.0256
perimeter [cm]	39.2623	22.0843	36.4224	21.4202	43.8496	23.1579	79.3643	26.8186	87.3442	28.6262	79.1429	30.238
perimeter [cm]	32.5994	31.9286	37.4127	28.9618	44.2881	35.833	74.7447	32.3867	75.1071	33.9037	86.4377	40.4383
Mean of parameters
diameter1 [cm]	4.72296	3.45001	4.88807	3.9847	6.16206	4.42926	9.36592	5.56678	10.4871	5.50425	12.0538	6.57787
diameter2 [cm]	4.09549	3.30908	5.00334	3.54579	6.21841	4.30354	8.71969	5.14906	10.7027	5.47005	11.5103	5.96287
leafarea [cm²]	5.65361	4.04791	7.9554	5.92826	14.1197	8.46198	32.0049	12.4803	51.3538	13.5645	71.2472	17.1932
perimeter [cm]	32.425	26.3378	32.3776	24.8134	41.5751	27.7215	65.9193	30.4689	78.4827	33.6704	79.4166	36.9006
Fraction of mean parameters of mutant to wild type at each timepoint	week 0		week 1		week 2		week 3		week 4		week 5
diameter1	0.730476		0.815188		0.718795		0.594366		0.524857		0.545711
diameter2	0.807982		0.708685		0.692065		0.59051		0.511091		0.518047
leafarea	0.715986		0.745187		0.599305		0.38995		0.264138		0.241317
perimeter	0.812267		0.766376		0.666783		0.462216		0.429017		0.464646
Weights of contribution to overall biomass fraction
diameter1	0.25
diameter2	0.25
leafarea	0.25
perimeter	0.25
	week 0		week 1		week 2		week 3		week 4		week 5
Biomass fraction	0.766678		0.758859		0.669237		0.50926		0.432276		0.44243

## Sheet: S2 - clustering
Supplemental Table: Clustering of predicted nominal and relative flux difference [mmol gDW^-1 h^-1] between wild type and mutant before (day 0) and after shift from 20°C to 10°C (days 1-21).
Reaction name	Reaction name abbreviation	Cluster		Prediction of nominal flux difference (wild type - mutant)					Prediction of relative flux difference (wild type - mutant)					Sum of nominal flux difference	Bottom rank	Top rank		Sum of relative flux difference	Bottom rank	Top rank		Changes of predicted nominal flux difference after cold shift			Changes of predicted relative flux difference after cold shift
				Day 0	Day 1	Day 7	Day 21		Day 0	Day 1	Day 7	Day 21		Day 0- 21				Day 0- 21				Day 0 - Day 1	Day 0 - Day 7		Day 0 - Day 1	Day 0 - Day 7
Mean				-0.216232	-0.221403	-0.223003	-0.68488		0.133419	0.148829	0.154191	0.422465
Standard deviation				1.53383	1.53895	1.59724	5.16216		0.466269	0.456997	0.45245	0.765343
Minimum				-9.2118	-9.2917	-9.7737	-27.182		-1	-1	-1	-1
Maximum				7.7988	7.8704	8.4074	30.832		1	1	1	1
Glu synthase	GluSNAD_h	1		-0.20512	0.39891	0.31947	0		-0.514201	1	0.800857	0		1.00294	210	111		2.5142	317	4		0.60403	-0.52459		-1.5142	-1.31506
iCit dehydrogenase	iCitDHNAD_m	1		0.017629	1.2422	1.393	0		0.0126554	0.891744	1	0		2.76837	256	65		1.98734	312	9		-1.22457	-1.37537		-0.879089	-0.987345
TP isomerase	TPI_h	1		0.59544	1.033	0.67937	-2.0829		0.285871	0.495943	0.326165	-1		3.55346	272	49		1.70602	297	24		-0.43756	-0.08393		-0.210072	-0.0402948
Glu kinase	GluK_c	1		0.53193	0.52469	0.5226	-0.84358		0.630563	0.62198	0.619503	-1		1.37551	228	93		1.63056	295	26		0.00724	0.00933		0.00858247	0.01106
GluSeA dehydrogenase	GluSeADH_c	1		0.53193	0.52469	0.5226	-0.84358		0.630563	0.62198	0.619503	-1		1.37551	228	93		1.63056	295	26		0.00724	0.00933		0.00858247	0.01106
spontaneous	GluSeADA_c	1		0.53193	0.52469	0.5226	-0.84358		0.630563	0.62198	0.619503	-1		1.37551	228	93		1.63056	295	26		0.00724	0.00933		0.00858247	0.01106
Transaldolase	TA_h	1		0.44365	0.58553	0.47679	-1.1614		0.381996	0.504159	0.41053	-1		1.88881	244	77		1.62632	292	29		-0.14188	-0.03314		-0.122163	-0.0285345
Glu dehydrogenase	GluDH2NAD_m	1		1.9117	0.72106	1.2516	0		1	0.377183	0.654705	0		2.97278	259	62		1.55505	288	33		1.19064	0.6601		0.622817	0.345295
S6P synthase	S6PS_c	1		0.039585	0.039826	0.041273	-0.10189		0.388507	0.390873	0.405074	-1		0.144851	155	166		1.42164	285	36		-0.000241	-0.001688		-0.0023653	-0.0165669
S6P phosphorylase	S6PPh_c	1		0.039585	0.039826	0.041273	-0.10189		0.388507	0.390873	0.405074	-1		0.144851	155	166		1.42164	285	36		-0.000241	-0.001688		-0.0023653	-0.0165669
Asp aminotransferase	AspAT_p	1		0.69895	0.76539	0.85377	-0.15301		0.818663	0.896483	1	-0.179217		1.1616	218	103		1.36055	282	39		-0.06644	-0.15482		-0.0778196	-0.181337
PGA kinase	PGAK_h	1		1.5493	1.5677	1.6293	-6.8551		0.226007	0.228691	0.237677	-1		8.5644	299	22		1.24935	276	45		-0.0184	-0.08		-0.00268413	-0.0116701
iCit dehydrogenase	iCitDHNADP_m	1		1.7622	0.53725	0.38586	0		1	0.304875	0.218965	0		1.7622	240	81		1	261	60		1.22495	1.37634		0.695125	0.781035
Glu dehydrogenase	GluDH1NADP_m	2		0.8836	-0.32788	0.010196	-1.2662		0.697836	-0.258948	0.00805244	-1		2.82595	258	63		2.23184	316	5		1.21148	0.873404		0.956784	0.689784
6PG dehydrogenase	6PGDHNAD_h	2		1.0057	-0.20049	0.13858	-1.7705		0.568032	-0.113239	0.0782717	-1		3.45434	270	51		1.95105	311	10		1.20619	0.86712		0.681271	0.48976
DHD reductase	DHDRNADP_h	2		0.002195	0	0.12843	-0.29295		0.00749275	0	0.438402	-1		0.552005	191	130		1.8843	308	13		0.002195	-0.126235		0.00749275	-0.43091
Mal dehydrogenase	MalDH3_c	2		0.061227	0.54611	1.2649	-3.158		0.0193879	0.172929	0.400538	-1		5.62657	288	33		1.78169	300	21		-0.484883	-1.20367		-0.153541	-0.38115
GAP dehydrogenase	GAPDH1_h	2		0.0068318	0	0.76308	-5.063		0.00134936	0	0.150717	-1		6.59599	291	30		1.30278	280	41		0.0068318	-0.756248		0.00134936	-0.149368
GAP dehydrogenase	GAPDH2_c	2		1.0157	1.0303	0.89466	-9.6976		0.104737	0.106243	0.0922558	-1		10.7425	310	11		1.10775	273	48		-0.0146	0.12104		-0.00150553	0.0124814
Pro dehydrogenase	ProDHNAD_m	2		0	0.15688	-0.087162	-3.5536		0	0.0441468	-0.0245278	-1		3.86736	275	46		1.08829	268	53		-0.15688	0.087162		-0.0441468	0.0245278
GAP dehydrogenase	GAPDH3_c	2		0	0	0	-10.186		0	0	0	-1		10.186	303	18		1	261	60		0	0		0	0
Mal dehydrogenase	MalDH3_h	2		0	-0.059245	-0.34115	-3.1232		0	-0.0189693	-0.109231	-1		3.1232	261	60		1	261	60		0.059245	0.34115		0.0189693	0.109231
6-Phosphofructokinase	F6PK1_c	2		0	0	0	-0.80724		0	0	0	-1		0.80724	199	122		1	261	60		0	0		0	0
Fructokinase	FrcK_c	2		0	0	0	-0.19705		0	0	0	-1		0.19705	167	154		1	261	60		0	0		0	0
Asnase	Asnase_c	2		0	0	0	-0.11151		0	0	0	-1		0.11151	142	179		1	261	60		0	0		0	0
PEP carboxylase	PEPC1_c	2		-0.032996	-0.11642	-0.46447	-2.6795		-0.0123142	-0.0434484	-0.173342	-1		2.6465	254	67		0.987686	246	75		0.083424	0.431474		0.0311342	0.161028
P5C dehydrogenase	P5CDHNAD_m	2		-0.23571	-0.45405	-0.75403	-7.4379		-0.0316904	-0.0610455	-0.101377	-1		7.20219	292	29		0.96831	245	76		0.21834	0.51832		0.0293551	0.0696863
Fructofuranosidase	FrcFD_c	2		-0.075028	-0.073145	-0.18916	-0.91601		-0.0819074	-0.0798517	-0.206504	-1		0.844748	201	120		0.922204	241	80		-0.001883	0.114132		-0.00205565	0.124597
Mal dehydrogenase	MalDH3_m	2		-0.4536	-0.41881	-0.57423	-3.9565		-0.114647	-0.105854	-0.145136	-1		3.57248	273	48		0.902939	240	81		-0.03479	0.12063		-0.00879313	0.0304891
Hexokinase	HEXK_c	2		-0.10129	-0.10114	-0.25191	-0.95719		-0.10582	-0.105663	-0.263177	-1		0.8562	202	119		0.894493	239	82		-0.00015	0.15062		-0.000156709	0.157356
NADH dehydrogenase (Q)	cplx1_m	2		-1.0219	-1.0355	-1.1545	-8.7192		-0.117201	-0.118761	-0.132409	-1		7.6973	294	27		0.882799	236	85		0.0136	0.1326		0.00155978	0.0152078
P5C reductase	P5CRNAD_c	2		-1.9022	-1.9069	-2.1076	-14.895		-0.127707	-0.128023	-0.141497	-1		12.9928	312	9		0.872293	233	88		0.0047	0.2054		0.000315542	0.0137899
Ala transaminase	AlaTA_m	2		-1.1142	-1.0288	-1.1309	-5.7814		-0.192721	-0.17795	-0.19561	-1		4.838	282	39		0.836822	227	94		-0.0854	0.0167		-0.0147715	0.00288857
Pro dehydrogenase	ProDHNADP_m	2		-2.0024	-2.1646	-2.1249	-11.583		-0.172874	-0.186877	-0.18345	-1		9.66	302	19		0.833981	226	95		0.1622	0.1225		0.0140033	0.0105758
spontaneous	GluSeADA_m	2		-3.7035	-3.7705	-4.0757	-19.304		-0.191851	-0.195322	-0.211132	-1		15.6005	313	8		0.808149	225	96		0.067	0.3722		0.00347078	0.019281
Glu kinase	GluK_m	2		-3.7061	-3.7731	-4.0785	-19.311		-0.191917	-0.195386	-0.211201	-1		15.6049	315	6		0.808083	224	97		0.067	0.3724		0.00346953	0.0192843
GluSeA dehydrogenase	GluSeADH_m	2		-3.7061	-3.7731	-4.0785	-19.311		-0.191917	-0.195386	-0.211201	-1		15.6049	315	6		0.808083	224	97		0.067	0.3724		0.00346953	0.0192843
Ser:GLX aminotransferase	SGAT_p	2		-2.7525	-2.7459	-2.8256	-13.042		-0.211049	-0.210543	-0.216654	-1		10.3027	308	13		0.789963	222	99		-0.0066	0.0731		-0.000506057	0.00560497
GCEA dehydrogenase	GCEADH_p	2		-2.7525	-2.7459	-2.8256	-13.042		-0.211049	-0.210543	-0.216654	-1		10.3027	308	13		0.789963	222	99		-0.0066	0.0731		-0.000506057	0.00560497
Mal dehydrogenase	MalDH1_p	2		-2.7525	-2.7459	-2.8256	-13.042		-0.211049	-0.210543	-0.216654	-1		10.3027	308	13		0.789963	222	99		-0.0066	0.0731		-0.000506057	0.00560497
GCEA kinase	GCEAK_h	2		-2.7525	-2.7459	-2.8256	-13.042		-0.211049	-0.210543	-0.216654	-1		10.3027	308	13		0.789963	222	99		-0.0066	0.0731		-0.000506057	0.00560497
P5C dehydrogenase	P5CDHNADP_m	2		-3.036	-2.8925	-2.9035	-12.951		-0.234422	-0.223342	-0.224191	-1		10.202	304	17		0.787738	218	103		-0.1435	-0.1325		-0.0110802	-0.0102309
ATP synthase	cplx5_m	2		-5.5112	-5.5451	-5.7885	-21.606		-0.255077	-0.256646	-0.267912	-1		16.0948	316	5		0.744923	216	105		0.0339	0.2773		0.00156901	0.0128344
Mal dehydrogenase	MalDH1_c	2		-3.1176	-2.8461	-2.4291	-6.1517		-0.506787	-0.462653	-0.394866	-1		4.4111	280	41		0.717054	210	111		-0.2715	-0.6885		-0.0441341	-0.11192
Glu dehydrogenase	GluDH1NAD_m	2		-1.935	-1.8179	-1.7194	-4.7872		-0.404203	-0.379742	-0.359166	-1		3.2834	264	57		0.685871	209	112		-0.1171	-0.2156		-0.0244611	-0.0450368
Gly dehydrogenase	GlyDH_m	2		-4.2961	-4.3341	-4.5638	-12.846		-0.334431	-0.337389	-0.35527	-1		8.5499	298	23		0.665569	208	113		0.038	0.2677		0.00295812	0.0208392
Aminomethyltransferase	AMT_m	2		-4.2961	-4.3341	-4.5638	-12.846		-0.334431	-0.337389	-0.35527	-1		8.5499	298	23		0.665569	208	113		0.038	0.2677		0.00295812	0.0208392
DHL dehydrogenase	DHLDH1_m	2		-4.2961	-4.3341	-4.5638	-12.846		-0.334431	-0.337389	-0.35527	-1		8.5499	298	23		0.665569	208	113		0.038	0.2677		0.00295812	0.0208392
Gly hydroxymethyltransferase	GlyHMT_m	2		-4.2961	-4.3341	-4.5638	-12.846		-0.334431	-0.337389	-0.35527	-1		8.5499	298	23		0.665569	208	113		0.038	0.2677		0.00295812	0.0208392
RuBisCO	RBO_h	2		-9.2099	-9.2898	-9.7717	-27.178		-0.338873	-0.341813	-0.359544	-1		17.9681	318	3		0.661127	204	117		0.0799	0.5618		0.00293988	0.0206711
PGCA phosphorylase	PGP_h	2		-9.2099	-9.2898	-9.7717	-27.178		-0.338873	-0.341813	-0.359544	-1		17.9681	318	3		0.661127	204	117		0.0799	0.5618		0.00293988	0.0206711
GCA oxidase	GCAO_p	2		-9.2118	-9.2917	-9.7737	-27.182		-0.338893	-0.341833	-0.359565	-1		17.9702	319	2		0.661107	201	120		0.0799	0.5619		0.00293945	0.0206718
Catalase	CAT_p	2		-4.6059	-4.6458	-4.8868	-13.591		-0.338893	-0.341829	-0.359561	-1		8.9851	301	20		0.661107	202	119		0.0399	0.2809		0.00293577	0.0206681
Cytc oxidase	cplx4_m	2		-1.4964	-1.5032	-1.5447	-4.2955		-0.348365	-0.349948	-0.359609	-1		2.7991	257	64		0.651635	198	123		0.0068	0.0483		0.00158305	0.0112443
Cytc reductase	cplx3_m	2		-2.9929	-3.0064	-3.0893	-8.5909		-0.34838	-0.349952	-0.359601	-1		5.598	287	34		0.65162	197	124		0.0135	0.0964		0.00157143	0.0112212
PEP carboxylase	PEPC2_c	2		-0.72345	-0.7175	-0.66271	-1.4657		-0.493587	-0.489527	-0.452146	-1		0.86373	204	117		0.589295	190	131		-0.00595	-0.06074		-0.00405949	-0.0414409
Gly hydroxymethyltransferase	GlyHMT_c	2		-0.031802	-0.031996	-0.033159	-0.076458		-0.415941	-0.418478	-0.433689	-1		0.044656	114	207		0.584059	119	202		0.000194	0.001357		0.00253734	0.0177483
Pyr phosphate dikinase	PyrPiDK_h	2		-1.1678	-1.1547	-1.1659	-2.6884		-0.434385	-0.429512	-0.433678	-1		1.5468	231	90		0.575361	51	270		-0.0131	-0.0019		-0.00487279	-0.00070674
Glu:GLX aminotransferase	GGAT_p	2		-6.4593	-6.5458	-6.9481	-14.141		-0.456778	-0.462895	-0.491344	-1		7.6817	293	28		0.543222	48	273		0.0865	0.4888		0.00611696	0.0345662
H-Ser dehydrogenase	HSerDHNAD_h	3		1.0825	-0.80573	0.21233	0		1	-0.744323	0.196148	0		3.11862	260	61		2.88094	320	1		1.88823	0.87017		1.74432	0.803852
SBP aldolase	SBPA_h	3		-0.050379	0.088581	-0.0026575	0		-0.568734	1	-0.0300008	0		0.232856	177	144		2.62874	319	2		-0.13896	-0.0477215		-1.56873	-0.538733
SBPase	SBPase_h	3		-0.050379	0.088581	-0.0026575	0		-0.568734	1	-0.0300008	0		0.232856	177	144		2.62874	319	2		-0.13896	-0.0477215		-1.56873	-0.538733
Glu synthase (FeS-Fd)	GluSFd_h	3		0	0	0.4856	0		0	0	1	0		0.9712	208	113		2	315	6		0	-0.4856		0	-1
disproportionating enzyme	DPE13_h	3		0	0	-0.022386	0		0	0	-1	0		0.044772	115	206		2	315	6		0	0.022386		0	1
Mal dehydrogenase	MalDH2NADP_c	3		-0.025855	0	0	0		-1	0	0	0		0.025855	91	230		1	261	60		-0.025855	-0.025855		-1	-1
disproportionating enzyme	DPE12_h	3		0	0	0	0		0	0	0	0		0	39	282		0	39	282		0	0		0	0
disproportionating enzyme	DPE2_c	3		0	0	0	0		0	0	0	0		0	39	282		0	39	282		0	0		0	0
(starch) phosphorylase	StP21_c	3		0	0	0	0		0	0	0	0		0	39	282		0	39	282		0	0		0	0
F6P kinase	F6PK2_c	3		0	0	0	0		0	0	0	0		0	39	282		0	39	282		0	0		0	0
F26BP phosphorylase	F26BPPh_c	3		0	0	0	0		0	0	0	0		0	39	282		0	39	282		0	0		0	0
cellulose synthase	CeS_c3	3		0	0	0	0		0	0	0	0		0	39	282		0	39	282		0	0		0	0
Pyr kinase	PyrK_c	3		0	0	0	0		0	0	0	0		0	39	282		0	39	282		0	0		0	0
KG dehydrogenase	KGDH_m	3		0	0	0	0		0	0	0	0		0	39	282		0	39	282		0	0		0	0
DHL succinyltransferase	DHLST_m	3		0	0	0	0		0	0	0	0		0	39	282		0	39	282		0	0		0	0
SCA-CoA ligase	SCACoAL_m	3		0	0	0	0		0	0	0	0		0	39	282		0	39	282		0	0		0	0
G6P dehydrogenase	G6PDH_h	3		0	0	0	0		0	0	0	0		0	39	282		0	39	282		0	0		0	0
6-Phosphogluconolactonase	6PGL_h	3		0	0	0	0		0	0	0	0		0	39	282		0	39	282		0	0		0	0
Cit synthase	CitS_c	3		0	0	0	0		0	0	0	0		0	39	282		0	39	282		0	0		0	0
Cit synthase	CitS_h	3		0	0	0	0		0	0	0	0		0	39	282		0	39	282		0	0		0	0
Aconitase dehydration	cACNDHA_h	3		0	0	0	0		0	0	0	0		0	39	282		0	39	282		0	0		0	0
Aconitase hydration	cACNHA_h	3		0	0	0	0		0	0	0	0		0	39	282		0	39	282		0	0		0	0
iCit dehydrogenase	iCitDHNADP_h	3		0	0	0	0		0	0	0	0		0	39	282		0	39	282		0	0		0	0
PPi-dep. Phosphofructokinase	PPIF6PK_c	3		0	0	0	0		0	0	0	0		0	39	282		0	39	282		0	0		0	0
ADN kinase	ADNK_c	3		0	0	0	0		0	0	0	0		0	39	282		0	39	282		0	0		0	0
ADN nucleosidase	ADNN_c	3		0	0	0	0		0	0	0	0		0	39	282		0	39	282		0	0		0	0
AD PRPP-transferase	ADPRPPT_c	3		0	0	0	0		0	0	0	0		0	39	282		0	39	282		0	0		0	0
Ribokinase	RibK_h	3		0	0	0	0		0	0	0	0		0	39	282		0	39	282		0	0		0	0
Ala transaminase	AlaTA_h	3		0	0	0	0		0	0	0	0		0	39	282		0	39	282		0	0		0	0
Asp aminotransferase	AspAT_m	3		0	0	0	0		0	0	0	0		0	39	282		0	39	282		0	0		0	0
Ser O-acetyltransferase	SerAcT_m	3		0	0	0	0		0	0	0	0		0	39	282		0	39	282		0	0		0	0
Cys synthase	CysS_m	3		0	0	0	0		0	0	0	0		0	39	282		0	39	282		0	0		0	0
Glnase	Glnase_c	3		0	0	0	0		0	0	0	0		0	39	282		0	39	282		0	0		0	0
Gln synthetase	GlnS_m	3		0	0	0	0		0	0	0	0		0	39	282		0	39	282		0	0		0	0
Ser:GLX aminotransferase	SGAT_h	3		0	0	0	0		0	0	0	0		0	39	282		0	39	282		0	0		0	0
GCEA dehydrogenase	GCEADH_h	3		0	0	0	0		0	0	0	0		0	39	282		0	39	282		0	0		0	0
Met adenosyltransferase	MetAdT_h	3		0	0	0	0		0	0	0	0		0	39	282		0	39	282		0	0		0	0
H-Cys S-Met-transf.	HCysMT_c	3		0	0	0	0		0	0	0	0		0	39	282		0	39	282		0	0		0	0
aH-Cysase	Cysase_c	3		0	0	0	0		0	0	0	0		0	39	282		0	39	282		0	0		0	0
Urease	Urease_m	3		0	0	0	0		0	0	0	0		0	39	282		0	39	282		0	0		0	0
Glu kinase	GluK_h	3		0	0	0	0		0	0	0	0		0	39	282		0	39	282		0	0		0	0
GluSeA dehydrogenase	GluSeADH_h	3		0	0	0	0		0	0	0	0		0	39	282		0	39	282		0	0		0	0
spontaneous	GluSeADA_h	3		0	0	0	0		0	0	0	0		0	39	282		0	39	282		0	0		0	0
P5C dehydrogenase	P5CDHNAD_h	3		0	0	0	0		0	0	0	0		0	39	282		0	39	282		0	0		0	0
Asp aminotransferase	AspAT_c	4		-0.5399	-0.60537	-0.68794	0.53539		-0.784807	-0.879975	-1	0.778251		1.37137	225	96		1.99344	313	8		0.06547	0.14804		0.0951682	0.215193
6PG dehydrogenase	6PGDHNADP_h	4		-1.0057	0.20049	-0.13858	1.7705		-0.568032	0.113239	-0.0782717	1		3.45434	270	51		1.95105	311	10		-1.20619	-0.86712		-0.681271	-0.48976
GAP dehydrogenase	GAPDH2_h	4		-1.5425	-1.5677	-0.86627	1.792		-0.86077	-0.874833	-0.48341	1		3.3849	266	55		1.8889	309	12		0.0252	-0.67623		0.0140625	-0.37736
Aconitase dehydration	cACNDHA_m	4		-0.81135	-0.84087	-0.84565	1.0089		-0.804193	-0.833452	-0.83819	1		1.88885	245	76		1.87219	307	14		0.02952	0.0343		0.0292596	0.0339974
Pyr dehydrogenase	PyrDH1_m	4		-1.2721	-1.2699	-1.2209	1.1052		-1	-0.998271	-0.959752	0.8688		2.3773	253	68		1.8688	306	15		-0.0022	-0.0512		-0.00172942	-0.0402484
Pyr dehydrogenase	PyrDH2_m	4		-1.2721	-1.2699	-1.2209	1.1052		-1	-0.998271	-0.959752	0.8688		2.3773	253	68		1.8688	306	15		-0.0022	-0.0512		-0.00172942	-0.0402484
DHL acetyltransferase	DHLAcT_m	4		-1.2721	-1.2699	-1.2209	1.1052		-1	-0.998271	-0.959752	0.8688		2.3773	253	68		1.8688	306	15		-0.0022	-0.0512		-0.00172942	-0.0402484
DHL dehydrogenase	DHLDH2_m	4		-1.2721	-1.2699	-1.2209	1.1052		-1	-0.998271	-0.959752	0.8688		2.3773	253	68		1.8688	306	15		-0.0022	-0.0512		-0.00172942	-0.0402484
Cit synthase	CitS_m	4		-1.2721	-1.2699	-1.2209	1.1052		-1	-0.998271	-0.959752	0.8688		2.3773	253	68		1.8688	306	15		-0.0022	-0.0512		-0.00172942	-0.0402484
iCit dehydrogenase	iCitDHNADP_c	4		-2.1822	-2.107	-1.8263	1.7802		-1	-0.965539	-0.836908	0.815782		3.9624	276	45		1.81578	301	20		-0.0752	-0.3559		-0.0344606	-0.163092
Aconitase hydration	cACNHA_m	4		-0.55386	-0.61529	-0.51783	0.9102		-0.608504	-0.675994	-0.568919	1		1.58692	232	89		1.74348	298	23		0.06143	-0.03603		0.0674907	-0.0395847
Fd-NO2reductase	NO2 R_h	4		-1.3753	-1.3606	-1.2727	2.0019		-0.686997	-0.679654	-0.635746	1		3.3772	265	56		1.687	296	25		-0.0147	-0.1026		-0.00734302	-0.0512513
NO3reductase	NO3 R2_c	4		-0.39834	-0.60659	-0.79823	2.0019		-0.198981	-0.303007	-0.398736	1		3.20002	262	59		1.59849	291	30		0.20825	0.39989		0.104026	0.199755
R5P isomerase	R5PI_h	4		-0.54443	-0.54764	-0.53199	1.0402		-0.52339	-0.526476	-0.51143	1		1.59105	233	88		1.52956	287	34		0.00321	-0.01244		0.00308595	-0.0119592
S7P transketolase	STK_h	4		-0.49403	-0.49694	-0.47945	1.1614		-0.425375	-0.42788	-0.412821	1		1.66125	236	85		1.43039	286	35		0.00291	-0.01458		0.0025056	-0.0125538
PRK	Ru5PK_h	4		-1.4111	-1.4194	-1.3643	3.6548		-0.386095	-0.388366	-0.37329	1		5.0825	284	37		1.39064	283	38		0.0083	-0.0468		0.00227099	-0.0128051
Ru5P epimerase	Ru5PE_h	4		-0.86668	-0.87177	-0.83234	2.6146		-0.331477	-0.333424	-0.318343	1		3.49146	271	50		1.33537	281	40		0.00509	-0.03434		0.00194676	-0.0131339
F6P transketolase	FTK_h	4		-0.37265	-0.37483	-0.35289	1.4532		-0.256434	-0.257934	-0.242836	1		1.83021	242	79		1.25943	277	44		0.00218	-0.01976		0.00150014	-0.0135976
H-Ser dehydrogenase	HSerDHNADP_h	5		0	1.8948	0.9163	2.6024		0	0.728097	0.352098	1		4.5594	281	40		1.752	299	22		-1.8948	-0.9163		-0.728097	-0.352098
DHD reductase	DHDRNAD_h	5		0.093833	0.096613	-0.028305	0.52382		0.179132	0.184439	-0.0540357	1		0.679823	196	125		1.29782	279	42		-0.00278	0.122138		-0.00530717	0.233168
TP isomerase	TPI_c	5		-0.13447	-0.56907	-0.12743	7.8894		-0.0170444	-0.072131	-0.0161521	1		8.89307	300	21		1.12722	274	47		0.4346	-0.00704		0.0550866	-0.000892337
PGA kinase	PGAK_c	5		-1.0157	-1.0303	-0.89466	9.6976		-0.104737	-0.106243	-0.0922558	1		10.7425	310	11		1.10775	273	48		0.0146	-0.12104		0.00150553	-0.0124814
FBPase	FBPase_h	5		0.092702	-0.1564	0.18999	3.9405		0.0235254	-0.0396904	0.0482147	1		4.346	279	42		1.10291	271	50		0.249102	-0.097288		0.0632158	-0.0246893
FBP aldolase	FBPA_h	5		0.21639	-0.077461	0.18999	3.9405		0.0549144	-0.0196577	0.0482147	1		4.31181	278	43		1.09423	270	51		0.293851	0.0264		0.074572	0.00669966
starch synthase	StS_h2	5		-0.053191	-0.036176	0.19054	0.66294		-0.080235	-0.054569	0.287417	1		0.716131	197	124		1.08024	267	54		-0.017015	-0.243731		-0.025666	-0.367652
Glu synthase	GluSNADP_h	5		1.8183	1.2163	0.84518	4.8259		0.376779	0.252036	0.175134	1		4.95384	283	38		1.02651	265	56		0.602	0.97312		0.124744	0.201645
G6P isomerase	PGI_c	5		0.25537	0.41302	0.32334	1.7709		0.144204	0.233226	0.182585	1		1.69489	237	84		0.957078	243	78		-0.15765	-0.06797		-0.0890225	-0.0383816
FBP aldolase	FBPA_c	5		0.29495	0.45285	0.36461	1.866		0.158065	0.242685	0.195397	1		1.74753	239	82		0.936511	242	79		-0.1579	-0.06966		-0.0846195	-0.0373312
Suc synthase	SucS_c	5		0.086184	0.084369	0.20079	0.74578		0.115562	0.113129	0.269235	1		0.663226	195	126		0.889305	238	83		0.001815	-0.114606		0.00243369	-0.153673
FBPase	FBPase_c	5		0.29495	0.45285	0.36461	1.0588		0.27857	0.427701	0.344362	1		0.94033	207	114		0.888109	237	84		-0.1579	-0.06966		-0.149131	-0.0657915
inorganic PPiase	PPiase_h	5		0.15802	0.19494	0.44946	1.3119		0.120451	0.148594	0.342602	1		1.15388	217	104		0.879549	234	87		-0.03692	-0.29144		-0.0281424	-0.222151
cytochrom b6f complex	Cytb6f_h	5		1.202	1.2349	1.4224	7.6215		0.157712	0.162028	0.18663	1		6.4195	290	31		0.842288	232	89		-0.0329	-0.2204		-0.00431674	-0.0289182
photosystem II	PSII_h	5		0.60102	0.61743	0.71121	3.8108		0.157715	0.162021	0.18663	1		3.20978	263	58		0.842285	231	90		-0.01641	-0.11019		-0.00430618	-0.0289152
ATPase	ATPase_h	5		0.51516	0.52923	0.60961	3.2664		0.157715	0.162022	0.186631	1		2.75124	255	66		0.842285	230	91		-0.01407	-0.09445		-0.00430749	-0.0289156
photosystem I	PSI_h	5		2.4041	2.4697	2.8448	15.243		0.157718	0.162022	0.18663	1		12.8389	311	10		0.842282	229	92		-0.0656	-0.4407		-0.00430361	-0.0289116
G1P adenylyltransferase	AGPase_h	5		0.21343	0.23049	0.45554	1.3259		0.16097	0.173837	0.34357	1		1.11247	214	107		0.83903	228	93		-0.01706	-0.24211		-0.0128667	-0.1826
RuBisCO	RBC_h	5		7.7988	7.8704	8.4074	30.832		0.252945	0.255267	0.272684	1		23.0332	320	1		0.747055	217	104		-0.0716	-0.6086		-0.00232226	-0.0197392
PGA mutase	PGAM_h	5		2.2944	2.2867	2.1677	7.4676		0.307247	0.306216	0.290281	1		5.4266	286	35		0.726686	212	109		0.0077	0.1267		0.00103112	0.0169666
Enolase	Enol_h	5		2.2944	2.2867	2.1677	7.4676		0.307247	0.306216	0.290281	1		5.4266	286	35		0.726686	212	109		0.0077	0.1267		0.00103112	0.0169666
Gln synthetase	GlnS_h	5		1.7373	1.7402	1.7797	5.1244		0.339025	0.339591	0.347299	1		3.3871	267	54		0.660975	200	121		-0.0029	-0.0424		-0.00056592	-0.00827414
Mal dehydrogenase	MalDH1_m	5		3.2346	3.4016	3.3882	9.2261		0.350592	0.368693	0.367241	1		6.0183	289	32		0.652312	199	122		-0.167	-0.1536		-0.0181008	-0.0166484
Glu dehydrogenase	GluDH3NADP_c	5		2.4055	2.5739	2.8183	6.4124		0.375133	0.401394	0.439508	1		4.0069	277	44		0.624867	193	128		-0.1684	-0.4128		-0.0262616	-0.0643753
Phosphoglucomutase	PGM_h	5		0.54236	0.54409	0.53013	1.3259		0.40905	0.410355	0.399827	1		0.81146	200	121		0.612007	192	129		-0.00173	0.01223		-0.00130477	0.00922392
starch synthase	StS_h1	5		0.2642	0.26423	0.26248	0.65713		0.402051	0.402097	0.399434	1		0.39643	183	138		0.603275	191	130		-3e-05	0.00172		-4.56531e-05	0.00261744
HCO3 dehydratase	HCO3DHA_c	5		0.72345	0.7175	0.66271	1.4657		0.493587	0.489527	0.452146	1		0.86373	204	117		0.589295	190	131		0.00595	0.06074		0.00405949	0.0414409
R5P diphosphokinase	R5PDPK_h	5		0.050394	0.050701	0.052543	0.12116		0.415929	0.418463	0.433666	1		0.070766	128	193		0.584071	188	133		-0.000307	-0.002149		-0.00253384	-0.0177369
GCA oxidase	GCAO_h	5		0.0018934	0.001905	0.0019742	0.0045522		0.415931	0.418479	0.43368	1		0.0026588	72	249		0.584069	187	134		-1.16e-05	-8.08e-05		-0.00254822	-0.0177497
Glu:GLX aminotransferase	GGAT_h	5		0.0018934	0.001905	0.0019742	0.0045522		0.415931	0.418479	0.43368	1		0.0026588	72	249		0.584069	187	134		-1.16e-05	-8.08e-05		-0.00254822	-0.0177497
ATase	ATase_h	5		0.0018934	0.001905	0.0019742	0.0045522		0.415931	0.418479	0.43368	1		0.0026588	72	249		0.584069	187	134		-1.16e-05	-8.08e-05		-0.00254822	-0.0177497
PRA-Gly ligase	PRAGlyL_h	5		0.0018934	0.001905	0.0019742	0.0045522		0.415931	0.418479	0.43368	1		0.0026588	72	249		0.584069	187	134		-1.16e-05	-8.08e-05		-0.00254822	-0.0177497
GAR formyltransferase	GARFT_h	5		0.0018934	0.001905	0.0019742	0.0045522		0.415931	0.418479	0.43368	1		0.0026588	72	249		0.584069	187	134		-1.16e-05	-8.08e-05		-0.00254822	-0.0177497
FGAM synthase	FGAMS_h	5		0.0018934	0.001905	0.0019742	0.0045522		0.415931	0.418479	0.43368	1		0.0026588	72	249		0.584069	187	134		-1.16e-05	-8.08e-05		-0.00254822	-0.0177497
FGAM cyclo-ligase	FGAMCL_h	5		0.0018934	0.001905	0.0019742	0.0045522		0.415931	0.418479	0.43368	1		0.0026588	72	249		0.584069	187	134		-1.16e-05	-8.08e-05		-0.00254822	-0.0177497
AIR carboxylase	AIRC_h	5		0.0018934	0.001905	0.0019742	0.0045522		0.415931	0.418479	0.43368	1		0.0026588	72	249		0.584069	187	134		-1.16e-05	-8.08e-05		-0.00254822	-0.0177497
SAICAR synthase	SAICARS_h	5		0.0018934	0.001905	0.0019742	0.0045522		0.415931	0.418479	0.43368	1		0.0026588	72	249		0.584069	187	134		-1.16e-05	-8.08e-05		-0.00254822	-0.0177497
Adenylo-SCA lyase	DCAMPL1_h	5		0.0018934	0.001905	0.0019742	0.0045522		0.415931	0.418479	0.43368	1		0.0026588	72	249		0.584069	187	134		-1.16e-05	-8.08e-05		-0.00254822	-0.0177497
UDPG:G6P glucosyltransferase	TPS_c	5		0.00053522	0.00053848	0.00055805	0.0012868		0.415931	0.418464	0.433673	1		0.00075158	47	274		0.584069	177	144		-3.26e-06	-2.283e-05		-0.00253342	-0.0177417
Tre phosphatase	TPP_c	5		0.00053522	0.00053848	0.00055805	0.0012868		0.415931	0.418464	0.433673	1		0.00075158	47	274		0.584069	177	144		-3.26e-06	-2.283e-05		-0.00253342	-0.0177417
Dihydrofolate reductase	DHFR_c	5		0.00064224	0.00064615	0.00066963	0.0015441		0.415932	0.418464	0.43367	1		0.00090186	56	265		0.584068	175	146		-3.91e-06	-2.739e-05		-0.00253222	-0.0177385
Ribonucleotide reductase	UDPR_c	5		0.00064224	0.00064615	0.00066963	0.0015441		0.415932	0.418464	0.43367	1		0.00090186	56	265		0.584068	175	146		-3.91e-06	-2.739e-05		-0.00253222	-0.0177385
Deoxyuridine-triphosphatase	dUTPP_c	5		0.00064224	0.00064615	0.00066963	0.0015441		0.415932	0.418464	0.43367	1		0.00090186	56	265		0.584068	175	146		-3.91e-06	-2.739e-05		-0.00253222	-0.0177385
Thymidylate synthase	dTMPS_c	5		0.00064224	0.00064615	0.00066963	0.0015441		0.415932	0.418464	0.43367	1		0.00090186	56	265		0.584068	175	146		-3.91e-06	-2.739e-05		-0.00253222	-0.0177385
Thymidine monophosphate kinase	dTMPK_c	5		0.00064224	0.00064615	0.00066963	0.0015441		0.415932	0.418464	0.43367	1		0.00090186	56	265		0.584068	175	146		-3.91e-06	-2.739e-05		-0.00253222	-0.0177385
Nucleoside-diphosphate kinase	dTDPK_c	5		0.00064224	0.00064615	0.00066963	0.0015441		0.415932	0.418464	0.43367	1		0.00090186	56	265		0.584068	175	146		-3.91e-06	-2.739e-05		-0.00253222	-0.0177385
Nucleoside-diphosphate kinase	dUDPK_c	5		0.00064224	0.00064615	0.00066963	0.0015441		0.415932	0.418464	0.43367	1		0.00090186	56	265		0.584068	175	146		-3.91e-06	-2.739e-05		-0.00253222	-0.0177385
Ribonucleotide reductase	ADPR_c	5		0.00063118	0.00063503	0.0006581	0.0015175		0.415934	0.418471	0.433674	1		0.00088632	49	272		0.584066	168	153		-3.85e-06	-2.692e-05		-0.00253707	-0.0177397
Nucleoside-diphosphate kinase	dADPK_c	5		0.00063118	0.00063503	0.0006581	0.0015175		0.415934	0.418471	0.433674	1		0.00088632	49	272		0.584066	168	153		-3.85e-06	-2.692e-05		-0.00253707	-0.0177397
Orn carbamoyltransferase	OrnCMT_h	5		0.071861	0.072299	0.074926	0.17277		0.415934	0.41847	0.433675	1		0.100909	136	185		0.584066	166	155		-0.000438	-0.003065		-0.00253516	-0.0177403
Arg-SCA synthase	ArgSCAS_h	5		0.071861	0.072299	0.074926	0.17277		0.415934	0.41847	0.433675	1		0.100909	136	185		0.584066	166	155		-0.000438	-0.003065		-0.00253516	-0.0177403
Arg-SCA lyase	ArgSCAL_h	5		0.071861	0.072299	0.074926	0.17277		0.415934	0.41847	0.433675	1		0.100909	136	185		0.584066	166	155		-0.000438	-0.003065		-0.00253516	-0.0177403
cellulose synthase	CeS_c1	5		0.34497	0.34708	0.35969	0.82938		0.415937	0.418481	0.433685	1		0.48441	189	132		0.584063	163	158		-0.00211	-0.01472		-0.00254407	-0.0177482
cellulose synthase	CeS_c2	5		0.34497	0.34708	0.35969	0.82938		0.415937	0.418481	0.433685	1		0.48441	189	132		0.584063	163	158		-0.00211	-0.01472		-0.00254407	-0.0177482
Thioredoxin reductase	TRXR_c	5		0.0019918	0.002004	0.0020768	0.0047887		0.415938	0.418485	0.433688	1		0.0027969	73	248		0.584062	161	160		-1.22e-05	-8.5e-05		-0.00254766	-0.0177501
ATP PR-transferase	ATPPRT_h	5		0.030816	0.031004	0.032131	0.074088		0.415938	0.418475	0.433687	1		0.043272	107	214		0.584062	160	161		-0.000188	-0.001315		-0.00253752	-0.0177492
Pr-ATP diphosphatase	PrATPDP_h	5		0.030816	0.031004	0.032131	0.074088		0.415938	0.418475	0.433687	1		0.043272	107	214		0.584062	160	161		-0.000188	-0.001315		-0.00253752	-0.0177492
Pr-AMP cyclohydrolase	PrAMPCy_h	5		0.030816	0.031004	0.032131	0.074088		0.415938	0.418475	0.433687	1		0.043272	107	214		0.584062	160	161		-0.000188	-0.001315		-0.00253752	-0.0177492
P-AICAR-P isomerase	PAICARPI_h	5		0.030816	0.031004	0.032131	0.074088		0.415938	0.418475	0.433687	1		0.043272	107	214		0.584062	160	161		-0.000188	-0.001315		-0.00253752	-0.0177492
ImGP synthase	IGPS_h	5		0.030816	0.031004	0.032131	0.074088		0.415938	0.418475	0.433687	1		0.043272	107	214		0.584062	160	161		-0.000188	-0.001315		-0.00253752	-0.0177492
ImGP dehydratase	IGPDA_h	5		0.030816	0.031004	0.032131	0.074088		0.415938	0.418475	0.433687	1		0.043272	107	214		0.584062	160	161		-0.000188	-0.001315		-0.00253752	-0.0177492
Hisol-P transaminase	HisolPTA_h	5		0.030816	0.031004	0.032131	0.074088		0.415938	0.418475	0.433687	1		0.043272	107	214		0.584062	160	161		-0.000188	-0.001315		-0.00253752	-0.0177492
Hisol-P phosphatase	HisolPP_h	5		0.030816	0.031004	0.032131	0.074088		0.415938	0.418475	0.433687	1		0.043272	107	214		0.584062	160	161		-0.000188	-0.001315		-0.00253752	-0.0177492
Hisol-P dehydrogenase	HisolPDH_h	5		0.030816	0.031004	0.032131	0.074088		0.415938	0.418475	0.433687	1		0.043272	107	214		0.584062	160	161		-0.000188	-0.001315		-0.00253752	-0.0177492
Hisal-P dehydrogenase	HisalPDH_h	5		0.030816	0.031004	0.032131	0.074088		0.415938	0.418475	0.433687	1		0.043272	107	214		0.584062	160	161		-0.000188	-0.001315		-0.00253752	-0.0177492
A-CoA synthetase	ACoAS_h	5		0.90134	0.90683	0.93978	2.167		0.415939	0.418473	0.433678	1		1.26566	223	98		0.584061	150	171		-0.00549	-0.03844		-0.00253346	-0.0177388
AMP deaminase	AMPDA_c	5		0.00071945	0.00072384	0.00075014	0.0017297		0.415939	0.418477	0.433682	1		0.00101025	60	261		0.584061	149	172		-4.39e-06	-3.069e-05		-0.00253801	-0.017743
IMP dehydrogenase	IMPDH_c	5		0.00071945	0.00072384	0.00075014	0.0017297		0.415939	0.418477	0.433682	1		0.00101025	60	261		0.584061	149	172		-4.39e-06	-3.069e-05		-0.00253801	-0.017743
GMP synthase	GMPS_c	5		0.00071945	0.00072384	0.00075014	0.0017297		0.415939	0.418477	0.433682	1		0.00101025	60	261		0.584061	149	172		-4.39e-06	-3.069e-05		-0.00253801	-0.017743
guanylate kinase	GMPK_c	5		0.00071945	0.00072384	0.00075014	0.0017297		0.415939	0.418477	0.433682	1		0.00101025	60	261		0.584061	149	172		-4.39e-06	-3.069e-05		-0.00253801	-0.017743
Asp carbamoyltransferase	AspCT_h	5		0.0020448	0.0020573	0.002132	0.0049161		0.415939	0.418482	0.433677	1		0.0028713	79	242		0.584061	145	176		-1.25e-05	-8.72e-05		-0.00254267	-0.0177376
DHOase	DHOase_h	5		0.0020448	0.0020573	0.002132	0.0049161		0.415939	0.418482	0.433677	1		0.0028713	79	242		0.584061	145	176		-1.25e-05	-8.72e-05		-0.00254267	-0.0177376
DHO dehydrogenase	DHODH_m	5		0.0020448	0.0020573	0.002132	0.0049161		0.415939	0.418482	0.433677	1		0.0028713	79	242		0.584061	145	176		-1.25e-05	-8.72e-05		-0.00254267	-0.0177376
ORO PR-transferase	OROPRT_c	5		0.0020448	0.0020573	0.002132	0.0049161		0.415939	0.418482	0.433677	1		0.0028713	79	242		0.584061	145	176		-1.25e-05	-8.72e-05		-0.00254267	-0.0177376
OMP decarboxylase	OMPDC_c	5		0.0020448	0.0020573	0.002132	0.0049161		0.415939	0.418482	0.433677	1		0.0028713	79	242		0.584061	145	176		-1.25e-05	-8.72e-05		-0.00254267	-0.0177376
UMP/CMP kinase	NMPK_c	5		0.0020448	0.0020573	0.002132	0.0049161		0.415939	0.418482	0.433677	1		0.0028713	79	242		0.584061	145	176		-1.25e-05	-8.72e-05		-0.00254267	-0.0177376
Asp aminotransferase	AspAT_h	5		1.287	1.2948	1.3419	3.0942		0.415939	0.41846	0.433682	1		1.8072	241	80		0.584061	139	182		-0.0078	-0.0549		-0.00252085	-0.0177429
Catalase	CAT_h	5		0.00094672	0.00095249	0.0009871	0.0022761		0.41594	0.418475	0.43368	1		0.00132938	62	259		0.58406	138	183		-5.77e-06	-4.038e-05		-0.00253504	-0.0177409
Ser O-acetyltransferase	SerAcT_c	5		0.028845	0.029021	0.030075	0.069349		0.41594	0.418478	0.433676	1		0.040504	96	225		0.58406	137	184		-0.000176	-0.00123		-0.00253789	-0.0177364
Cys synthase	CysS_c	5		0.028845	0.029021	0.030075	0.069349		0.41594	0.418478	0.433676	1		0.040504	96	225		0.58406	137	184		-0.000176	-0.00123		-0.00253789	-0.0177364
Ribonucleotide reductase	GDPR_c	5		0.00034424	0.00034634	0.00035892	0.00082762		0.41594	0.418477	0.433677	1		0.00048338	41	280		0.58406	135	186		-2.1e-06	-1.468e-05		-0.0025374	-0.0177376
Nucleoside-diphosphate kinase	dGDPK_c	5		0.00034424	0.00034634	0.00035892	0.00082762		0.41594	0.418477	0.433677	1		0.00048338	41	280		0.58406	135	186		-2.1e-06	-1.468e-05		-0.0025374	-0.0177376
DHD synthase	DHDS_h	5		0.096028	0.096613	0.10012	0.23087		0.41594	0.418474	0.433664	1		0.134842	153	168		0.58406	133	188		-0.000585	-0.004092		-0.00253389	-0.0177243
DAP aminotransferase	DAPAT_h	5		0.096028	0.096613	0.10012	0.23087		0.41594	0.418474	0.433664	1		0.134842	153	168		0.58406	133	188		-0.000585	-0.004092		-0.00253389	-0.0177243
DAP epimerase	DAPE_h	5		0.096028	0.096613	0.10012	0.23087		0.41594	0.418474	0.433664	1		0.134842	153	168		0.58406	133	188		-0.000585	-0.004092		-0.00253389	-0.0177243
DAP decarboxylase	DAPDC_h	5		0.096028	0.096613	0.10012	0.23087		0.41594	0.418474	0.433664	1		0.134842	153	168		0.58406	133	188		-0.000585	-0.004092		-0.00253389	-0.0177243
AL synthase	ALS3_h	5		0.28276	0.28449	0.29482	0.67981		0.41594	0.418485	0.43368	1		0.39705	187	134		0.58406	129	192		-0.00173	-0.01206		-0.00254483	-0.0177403
Ketol-acid reductoisomerase	KARI3_h	5		0.28276	0.28449	0.29482	0.67981		0.41594	0.418485	0.43368	1		0.39705	187	134		0.58406	129	192		-0.00173	-0.01206		-0.00254483	-0.0177403
Ketol-acid reductoisomerase	KARI4_h	5		0.28276	0.28449	0.29482	0.67981		0.41594	0.418485	0.43368	1		0.39705	187	134		0.58406	129	192		-0.00173	-0.01206		-0.00254483	-0.0177403
DH-acid dehydratase	DHADA2_h	5		0.28276	0.28449	0.29482	0.67981		0.41594	0.418485	0.43368	1		0.39705	187	134		0.58406	129	192		-0.00173	-0.01206		-0.00254483	-0.0177403
Thr dehydratase	ThrDA_h	5		0.083267	0.083774	0.086818	0.20019		0.41594	0.418472	0.433678	1		0.116923	148	173		0.58406	125	196		-0.000507	-0.003551		-0.00253259	-0.0177381
AL synthase	ALS2_h	5		0.083267	0.083774	0.086818	0.20019		0.41594	0.418472	0.433678	1		0.116923	148	173		0.58406	125	196		-0.000507	-0.003551		-0.00253259	-0.0177381
Ketol-acid reductoisomerase	KARI1_h	5		0.083267	0.083774	0.086818	0.20019		0.41594	0.418472	0.433678	1		0.116923	148	173		0.58406	125	196		-0.000507	-0.003551		-0.00253259	-0.0177381
Ketol-acid reductoisomerase	KARI2_h	5		0.083267	0.083774	0.086818	0.20019		0.41594	0.418472	0.433678	1		0.116923	148	173		0.58406	125	196		-0.000507	-0.003551		-0.00253259	-0.0177381
DH-acid dehydratase	DHADA1_h	5		0.083267	0.083774	0.086818	0.20019		0.41594	0.418472	0.433678	1		0.116923	148	173		0.58406	125	196		-0.000507	-0.003551		-0.00253259	-0.0177381
B.-chain-aa transaminase	BAATA1_h	5		0.083267	0.083774	0.086818	0.20019		0.41594	0.418472	0.433678	1		0.116923	148	173		0.58406	125	196		-0.000507	-0.003551		-0.00253259	-0.0177381
For dehydrogenase	ForDH_h	5		0.034603	0.034814	0.036079	0.083192		0.415941	0.418478	0.433684	1		0.048589	122	199		0.584059	118	203		-0.000211	-0.001476		-0.0025363	-0.0177421
For-THF ligase	ForTHFL_h	5		0.034603	0.034814	0.036079	0.083192		0.415941	0.418478	0.433684	1		0.048589	122	199		0.584059	118	203		-0.000211	-0.001476		-0.0025363	-0.0177421
ANT synthase	ANTS_h	5		0.015639	0.015734	0.016306	0.037599		0.415942	0.418469	0.433682	1		0.02196	89	232		0.584058	116	205		-9.5e-05	-0.000667		-0.00252666	-0.0177398
ANT PR-transferase	ANTPRT_h	5		0.015639	0.015734	0.016306	0.037599		0.415942	0.418469	0.433682	1		0.02196	89	232		0.584058	116	205		-9.5e-05	-0.000667		-0.00252666	-0.0177398
PR-ANT isomerase	PRANTI_h	5		0.015639	0.015734	0.016306	0.037599		0.415942	0.418469	0.433682	1		0.02196	89	232		0.584058	116	205		-9.5e-05	-0.000667		-0.00252666	-0.0177398
Ind-GP synthase	IndGPS_h	5		0.015639	0.015734	0.016306	0.037599		0.415942	0.418469	0.433682	1		0.02196	89	232		0.584058	116	205		-9.5e-05	-0.000667		-0.00252666	-0.0177398
Ind-GP lyase	IndGPL_h	5		0.015639	0.015734	0.016306	0.037599		0.415942	0.418469	0.433682	1		0.02196	89	232		0.584058	116	205		-9.5e-05	-0.000667		-0.00252666	-0.0177398
Trp synthase	TrpS_h	5		0.015639	0.015734	0.016306	0.037599		0.415942	0.418469	0.433682	1		0.02196	89	232		0.584058	116	205		-9.5e-05	-0.000667		-0.00252666	-0.0177398
Arginase	Arginase_m	5		0.002633	0.0026491	0.0027453	0.0063302		0.415943	0.418486	0.433683	1		0.0036972	82	239		0.584057	110	211		-1.61e-05	-0.0001123		-0.00254336	-0.0177404
Orn aminotransferase	OrnAT_m	5		0.002633	0.0026491	0.0027453	0.0063302		0.415943	0.418486	0.433683	1		0.0036972	82	239		0.584057	110	211		-1.61e-05	-0.0001123		-0.00254336	-0.0177404
AGN dehydrogenase	AGNDH_h	5		0.043595	0.04386	0.045454	0.10481		0.415943	0.418472	0.43368	1		0.061215	124	197		0.584057	108	213		-0.000265	-0.001859		-0.00252838	-0.0177369
AL synthase	ALS1_h	5		0.36603	0.36826	0.38164	0.88		0.415943	0.418477	0.433682	1		0.51397	190	131		0.584057	107	214		-0.00223	-0.01561		-0.00253409	-0.0177386
Nucleoside-diphosphate kinase	GDPK_c	5		0.00037521	0.0003775	0.00039121	0.00090207		0.415943	0.418482	0.43368	1		0.00052686	45	276		0.584057	106	215		-2.29e-06	-1.6e-05		-0.00253861	-0.017737
Ser O-acetyltransferase	SerAcT_h	5		0.03116	0.03135	0.032489	0.074914		0.415944	0.41848	0.433684	1		0.043754	113	208		0.584056	105	216		-0.00019	-0.001329		-0.00253624	-0.0177403
Cys synthase	CysS_h	5		0.03116	0.03135	0.032489	0.074914		0.415944	0.41848	0.433684	1		0.043754	113	208		0.584056	105	216		-0.00019	-0.001329		-0.00253624	-0.0177403
CTH synthase	CTHS_h	5		0.03116	0.03135	0.032489	0.074914		0.415944	0.41848	0.433684	1		0.043754	113	208		0.584056	105	216		-0.00019	-0.001329		-0.00253624	-0.0177403
CTH beta-lyase	CTHL_h	5		0.03116	0.03135	0.032489	0.074914		0.415944	0.41848	0.433684	1		0.043754	113	208		0.584056	105	216		-0.00019	-0.001329		-0.00253624	-0.0177403
5M-THF oxidoreductase	5M-THFOR_c	5		0.03116	0.03135	0.032489	0.074914		0.415944	0.41848	0.433684	1		0.043754	113	208		0.584056	105	216		-0.00019	-0.001329		-0.00253624	-0.0177403
Met synthase	MetS_c	5		0.03116	0.03135	0.032489	0.074914		0.415944	0.41848	0.433684	1		0.043754	113	208		0.584056	105	216		-0.00019	-0.001329		-0.00253624	-0.0177403
Threonine synthase	ThrS_h	5		1.0513	1.0577	1.0961	2.5275		0.415945	0.418477	0.43367	1		1.4762	229	92		0.584055	99	222		-0.0064	-0.0448		-0.00253215	-0.017725
HCO3 dehydratase	HCO3DHA_h	5		0.79691	0.80177	0.8309	1.9159		0.415946	0.418482	0.433687	1		1.11899	215	106		0.584054	98	223		-0.00486	-0.03399		-0.00253667	-0.017741
Nucleoside-triphosphatase	CTPP_c	5		0.00037416	0.00037644	0.00039012	0.00089954		0.415946	0.418481	0.433688	1		0.00052538	44	277		0.584054	97	224		-2.28e-06	-1.596e-05		-0.00253463	-0.0177424
Ribonucleotide reductase	CDPR_c	5		0.00037416	0.00037644	0.00039012	0.00089954		0.415946	0.418481	0.433688	1		0.00052538	44	277		0.584054	97	224		-2.28e-06	-1.596e-05		-0.00253463	-0.0177424
Nucleoside-diphosphate kinase	dCDPK_c	5		0.00037416	0.00037644	0.00039012	0.00089954		0.415946	0.418481	0.433688	1		0.00052538	44	277		0.584054	97	224		-2.28e-06	-1.596e-05		-0.00253463	-0.0177424
Asp kinase	AspK_h	5		1.1785	1.1857	1.2288	2.8333		0.415946	0.418487	0.433699	1		1.6548	235	86		0.584054	94	227		-0.0072	-0.0503		-0.00254121	-0.0177532
Asp-SeA dehydrogenase	Asp-SeADH_h	5		1.1785	1.1857	1.2288	2.8333		0.415946	0.418487	0.433699	1		1.6548	235	86		0.584054	94	227		-0.0072	-0.0503		-0.00254121	-0.0177532
AICAR formyltransferase	AICARFT_h	5		0.03271	0.032909	0.034105	0.07864		0.415946	0.418477	0.433685	1		0.04593	120	201		0.584054	92	229		-0.000199	-0.001395		-0.00253052	-0.0177391
IMP cyclohydrolase	IMPCH_h	5		0.03271	0.032909	0.034105	0.07864		0.415946	0.418477	0.433685	1		0.04593	120	201		0.584054	92	229		-0.000199	-0.001395		-0.00253052	-0.0177391
Adenylo-SCA synthase	DCAMPS_h	5		0.03271	0.032909	0.034105	0.07864		0.415946	0.418477	0.433685	1		0.04593	120	201		0.584054	92	229		-0.000199	-0.001395		-0.00253052	-0.0177391
Adenylo-SCA lyase	DCAMPL2_h	5		0.03271	0.032909	0.034105	0.07864		0.415946	0.418477	0.433685	1		0.04593	120	201		0.584054	92	229		-0.000199	-0.001395		-0.00253052	-0.0177391
Nucleoside-diphosphate kinase	GDPK_h	5		0.03271	0.032909	0.034105	0.07864		0.415946	0.418477	0.433685	1		0.04593	120	201		0.584054	92	229		-0.000199	-0.001395		-0.00253052	-0.0177391
AGN dehydratase	AGNDA_h	5		0.061793	0.06217	0.064429	0.14856		0.415946	0.418484	0.43369	1		0.086767	133	188		0.584054	87	234		-0.000377	-0.002636		-0.0025377	-0.0177437
Thr aldolase	ThrA_c	5		0.84134	0.84646	0.87722	2.0227		0.415949	0.41848	0.433688	1		1.18136	220	101		0.584051	86	235		-0.00512	-0.03588		-0.00253127	-0.0177387
ACD oxidoreductase	ACDOxRed_c	5		0.84134	0.84646	0.87722	2.0227		0.415949	0.41848	0.433688	1		1.18136	220	101		0.584051	86	235		-0.00512	-0.03588		-0.00253127	-0.0177387
CTP synthase	CTPS_c	5		0.00083427	0.00083935	0.00086985	0.0020057		0.41595	0.418482	0.433689	1		0.00117143	61	260		0.58405	84	237		-5.08e-06	-3.558e-05		-0.00253278	-0.0177394
CBP synthase	CBPS_h	5		0.073906	0.074356	0.077058	0.17768		0.41595	0.418483	0.43369	1		0.103774	141	180		0.58405	83	238		-0.00045	-0.003152		-0.00253264	-0.0177398
A-Glu kinase	AGluK	5		0.073332	0.073779	0.07646	0.1763		0.41595	0.418486	0.433693	1		0.102968	140	181		0.58405	82	239		-0.000447	-0.003128		-0.00253545	-0.0177425
A-GluP reductase	AGluPR_h	5		0.073332	0.073779	0.07646	0.1763		0.41595	0.418486	0.433693	1		0.102968	140	181		0.58405	82	239		-0.000447	-0.003128		-0.00253545	-0.0177425
A-Orn transaminase	AOrnTA_h	5		0.073332	0.073779	0.07646	0.1763		0.41595	0.418486	0.433693	1		0.102968	140	181		0.58405	82	239		-0.000447	-0.003128		-0.00253545	-0.0177425
A-Orn:A-Glu acetyltransferase	AOrnAGluAcT_h	5		0.073332	0.073779	0.07646	0.1763		0.41595	0.418486	0.433693	1		0.102968	140	181		0.58405	82	239		-0.000447	-0.003128		-0.00253545	-0.0177425
starch synthase	StS_h3	5		0.002419	0.0024337	0.0025221	0.0058156		0.41595	0.418478	0.433678	1		0.0033966	80	241		0.58405	78	243		-1.47e-05	-0.0001031		-0.00252768	-0.0177282
ATP SO 4 ylase	ATPSL_h	5		0.060005	0.060371	0.062564	0.14426		0.41595	0.418487	0.433689	1		0.084255	132	189		0.58405	77	244		-0.000366	-0.002559		-0.00253709	-0.0177388
APS reductase	APSR_h	5		0.060005	0.060371	0.062564	0.14426		0.41595	0.418487	0.433689	1		0.084255	132	189		0.58405	77	244		-0.000366	-0.002559		-0.00253709	-0.0177388
GSSG reductase	GSSGR_h	5		0.060005	0.060371	0.062564	0.14426		0.41595	0.418487	0.433689	1		0.084255	132	189		0.58405	77	244		-0.000366	-0.002559		-0.00253709	-0.0177388
SO3reductase	SO3 R_h	5		0.060005	0.060371	0.062564	0.14426		0.41595	0.418487	0.433689	1		0.084255	132	189		0.58405	77	244		-0.000366	-0.002559		-0.00253709	-0.0177388
2-IPM synthase	2IPMS_h	5		0.14718	0.14807	0.15345	0.35384		0.415951	0.418466	0.433671	1		0.20666	173	148		0.584049	73	248		-0.00089	-0.00627		-0.00251526	-0.0177199
3-IPM dehydratase	3IPMDA1_h	5		0.14718	0.14807	0.15345	0.35384		0.415951	0.418466	0.433671	1		0.20666	173	148		0.584049	73	248		-0.00089	-0.00627		-0.00251526	-0.0177199
3-IPM dehydratase	3IPMDA2_h	5		0.14718	0.14807	0.15345	0.35384		0.415951	0.418466	0.433671	1		0.20666	173	148		0.584049	73	248		-0.00089	-0.00627		-0.00251526	-0.0177199
3-IPM dehydrogenase	3IPMDH_h	5		0.14718	0.14807	0.15345	0.35384		0.415951	0.418466	0.433671	1		0.20666	173	148		0.584049	73	248		-0.00089	-0.00627		-0.00251526	-0.0177199
spontaneous	IPODC_h	5		0.14718	0.14807	0.15345	0.35384		0.415951	0.418466	0.433671	1		0.20666	173	148		0.584049	73	248		-0.00089	-0.00627		-0.00251526	-0.0177199
B.-chain-aa transaminase	BAATA2_h	5		0.14718	0.14807	0.15345	0.35384		0.415951	0.418466	0.433671	1		0.20666	173	148		0.584049	73	248		-0.00089	-0.00627		-0.00251526	-0.0177199
CHR mutase	CHRM_c	5		0.10539	0.10603	0.10988	0.25337		0.415953	0.418479	0.433674	1		0.14798	157	164		0.584047	67	254		-0.00064	-0.00449		-0.00252595	-0.0177211
Glu:PRE aminotransferase	GPAT_h	5		0.10539	0.10603	0.10988	0.25337		0.415953	0.418479	0.433674	1		0.14798	157	164		0.584047	67	254		-0.00064	-0.00449		-0.00252595	-0.0177211
A-CoA carboxylase	ACoAC_h	5		0.72301	0.72741	0.75384	1.7382		0.415953	0.418485	0.43369	1		1.01519	212	109		0.584047	65	256		-0.0044	-0.03083		-0.00253135	-0.0177367
M-CoA:ACP malonyltransferase	ACPM_h	5		0.72301	0.72741	0.75384	1.7382		0.415953	0.418485	0.43369	1		1.01519	212	109		0.584047	65	256		-0.0044	-0.03083		-0.00253135	-0.0177367
SA kinase	SAK_h	5		0.12103	0.12176	0.12619	0.29097		0.415954	0.418462	0.433687	1		0.16994	160	161		0.584046	63	258		-0.00073	-0.00516		-0.00250885	-0.0177338
EPSP synthase	EPSPS_h	5		0.12103	0.12176	0.12619	0.29097		0.415954	0.418462	0.433687	1		0.16994	160	161		0.584046	63	258		-0.00073	-0.00516		-0.00250885	-0.0177338
CHR synthase	CHRS_h	5		0.12103	0.12176	0.12619	0.29097		0.415954	0.418462	0.433687	1		0.16994	160	161		0.584046	63	258		-0.00073	-0.00516		-0.00250885	-0.0177338
PGA dehydrogenase	PGADH_h	5		0.046799	0.047084	0.048795	0.11251		0.415954	0.418487	0.433695	1		0.065711	127	194		0.584046	60	261		-0.000285	-0.001996		-0.00253311	-0.0177406
PSer aminotransferase	PSerAT_h	5		0.046799	0.047084	0.048795	0.11251		0.415954	0.418487	0.433695	1		0.065711	127	194		0.584046	60	261		-0.000285	-0.001996		-0.00253311	-0.0177406
PSer phosphatase	PSerP_h	5		0.046799	0.047084	0.048795	0.11251		0.415954	0.418487	0.433695	1		0.065711	127	194		0.584046	60	261		-0.000285	-0.001996		-0.00253311	-0.0177406
DAHP synthase	DAHPS_h	5		0.12138	0.12212	0.12655	0.29181		0.415956	0.418491	0.433673	1		0.17043	164	157		0.584044	57	264		-0.00074	-0.00517		-0.0025359	-0.017717
DHQ synthase	DHQS_h	5		0.12138	0.12212	0.12655	0.29181		0.415956	0.418491	0.433673	1		0.17043	164	157		0.584044	57	264		-0.00074	-0.00517		-0.0025359	-0.017717
DHQ dehydratase	DHQDH_h	5		0.12138	0.12212	0.12655	0.29181		0.415956	0.418491	0.433673	1		0.17043	164	157		0.584044	57	264		-0.00074	-0.00517		-0.0025359	-0.017717
SA dehydrogenase	SADH_h	5		0.12138	0.12212	0.12655	0.29181		0.415956	0.418491	0.433673	1		0.17043	164	157		0.584044	57	264		-0.00074	-0.00517		-0.0025359	-0.017717
B.-chain-aa transaminase	BAATA3_h	5		0.13559	0.13641	0.14137	0.32597		0.415959	0.418474	0.43369	1		0.19038	166	155		0.584041	53	268		-0.00082	-0.00578		-0.00251557	-0.0177317
H-Ser kinase	HSerK_h	5		1.0825	1.0891	1.1286	2.6024		0.415962	0.418498	0.433677	1		1.5199	230	91		0.584038	52	269		-0.0066	-0.0461		-0.00253612	-0.0177144
Ala transaminase	AlaTA_p	5		3.0638	2.9682	3.0658	6.2955		0.486665	0.47148	0.486983	1		3.4229	268	53		0.543706	49	272		0.0956	-0.002		0.0151854	-0.000317687
amylase	bAMY2_h	6		0.011549	0.013195	0.0026373	0.0058156		0.875256	1	0.199871	0.440743		0.015382	83	238		1.16574	275	46		-0.001646	0.0089117		-0.124744	0.675385
Mal dehydrogenase	MalDH1_h	6		1.287	1.2356	1.0007	-0.029032		1	0.960062	0.777545	-0.0225579		1.31603	224	97		1.02256	264	57		0.0514	0.2863		0.0399378	0.222455
FNR	Fd-NADPR_h	6		5.2379	5.2262	4.6611	1.3995		1	0.997766	0.88988	0.267187		3.8384	274	47		0.732813	213	108		0.0117	0.5768		0.00223372	0.11012
iCit lyase	iCitL_c	6		0.34482	0.34482	0.34482	0.12561		1	1	1	0.364277		0.21921	175	146		0.635723	196	125		0	0		0	0
Mal synthase	MalS_c	6		0.34482	0.34482	0.34482	0.12561		1	1	1	0.364277		0.21921	175	146		0.635723	196	125		0	0		0	0
adenylate kinase	AMPK_c	6		0.055063	0.057058	0.066206	0.041147		0.831692	0.861825	1	0.6215		0.036202	94	227		0.546808	50	271		-0.001995	-0.011143		-0.0301332	-0.168308
ATP-Cit lyase	ATPCitL_c	6		0.37367	0.37384	0.3749	0.19495		0.996719	0.997173	1	0.520005		0.18118	165	156		0.483276	47	274		-0.00017	-0.00123		-0.000453454	-0.00328087
G6P isomerase	PGI_h	6		1.0327	0.88289	1.0197	1.3259		0.778867	0.66588	0.769063	1		0.59282	192	129		0.447108	46	275		0.14981	0.013		0.112987	0.00980466
Nucleoside-diphosphate kinase	UDPK_c	6		0.64529	0.65156	0.56187	0.81575		0.791039	0.798725	0.688777	1		0.34984	182	139		0.428857	45	276		-0.00627	0.08342		-0.00768618	0.102262
Phosphoglucomutase	PGM_c	6		0.64388	0.65015	0.56041	0.81238		0.792585	0.800303	0.689837	1		0.34798	181	140		0.428346	44	277		-0.00627	0.08347		-0.00771806	0.102747
UDPG pyrophosphorylase	UGPase_c	6		0.64388	0.65015	0.56041	0.81238		0.792585	0.800303	0.689837	1		0.34798	181	140		0.428346	44	277		-0.00627	0.08347		-0.00771806	0.102747
inorganic PPiase	PPIase_c	6		0.71268	0.71936	0.63214	0.86627		0.8227	0.830411	0.729726	1		0.32803	178	143		0.378669	42	279		-0.00668	0.08054		-0.00771122	0.0929733
Asn synthase	AsnS_c	6		0.065391	0.06579	0.06818	0.045699		0.959094	0.964946	1	0.67027		0.02527	90	231		0.370637	41	280		-0.000399	-0.002789		-0.00585216	-0.0409064
Gln synthetase	GlnS_c	6		0.11447	0.11516	0.11935	0.16368		0.699352	0.703568	0.729167	1		0.04921	123	198		0.300648	40	281		-0.00069	-0.00488		-0.00421554	-0.0298143
Pyr kinase	PyrK_h	6		0.88814	0.88814	0.88814	0.88814		1	1	1	1		0	39	282		0	39	282		0	0		0	0
amylase	bAMY1_h	7		-0.0091303	-0.010761	-0.022501	0		-0.405773	-0.478245	-1	0		0.0358717	93	228		1.59423	290	31		0.0016307	0.0133707		0.0724723	0.594227
disproportionating enzyme	DPE11_h	7		-0.0091303	-0.010761	-0.022501	0		-0.405773	-0.478245	-1	0		0.0358717	93	228		1.59423	290	31		0.0016307	0.0133707		0.0724723	0.594227
Fum hydratase	FumHA_c	7		-0.90354	-0.91337	-0.91362	0.22959		-0.988967	-0.999726	-1	0.251297		1.15329	216	105		1.26233	278	43		0.00983	0.01008		0.0107594	0.011033
Aconitase hydration	cACNHA_c	7		-1.0919	-1.0285	-1.0779	0		-1	-0.941936	-0.987178	0		1.1907	221	100		1.09048	269	52		-0.0634	-0.014		-0.0580639	-0.0128217
SCA dehydrogenase (Q)	cplx2_m	7		-1.973	-1.973	-1.937	0.12341		-1	-1	-0.981754	0.0625494		2.09641	246	75		1.06255	266	55		0	-0.036		0	-0.0182463
GABA transaminase	GABATA2_m	7		-0.58121	-0.5927	-0.56892	0		-0.980614	-1	-0.959879	0		0.60419	193	128		1.01939	263	58		0.01149	-0.01229		0.0193859	-0.0207356
Glu decarboxylase	GluDC_c	7		-2.3168	-2.3168	-2.2808	0.00020944		-1	-1	-0.984461	9.04006e-05		2.31701	248	73		1.00009	262	59		0	-0.036		0	-0.0155387
SCA-SeA dehydrogenase	SCASeADH_m	7		-2.3169	-2.3169	-2.2809	0		-1	-1	-0.984462	0		2.3169	247	74		1	261	60		0	-0.036		0	-0.015538
GABA transaminase	GABATA1_m	7		-1.7357	-1.7242	-1.7119	0		-1	-0.993374	-0.986288	0		1.7357	238	83		1	261	60		-0.0115	-0.0238		-0.00662557	-0.013712
Fum hydratase	FumHA_m	7		-1.0253	-1.0152	-0.97732	0		-1	-0.990149	-0.953204	0		1.0253	213	108		1	261	60		-0.0101	-0.04798		-0.00985078	-0.0467961
NO3reductase	NO3 R1_c	7		-0.97695	-0.75405	-0.47449	0		-1	-0.771841	-0.485685	0		0.97695	209	112		1	261	60		-0.2229	-0.50246		-0.228159	-0.514315
Mal dehydrogenase	MalDH2NADP_h	7		-0.64929	-0.6085	-0.38018	0		-1	-0.937178	-0.585532	0		0.64929	194	127		1	261	60		-0.04079	-0.26911		-0.0628225	-0.414468
(starch) phosphorylase	StP1_h	7		-0.32894	-0.3136	-0.074584	0		-1	-0.953365	-0.22674	0		0.32894	179	142		1	261	60		-0.01534	-0.254356		-0.0466346	-0.77326
6-Phosphofructokinase	F6PK1_h	7		-0.12369	-0.078939	0	0		-1	-0.6382	0	0		0.12369	149	172		1	261	60		-0.044751	-0.12369		-0.3618	-1
adenylate kinase	AMPK_h	7		-0.041137	-0.022851	0	0		-1	-0.555485	0	0		0.041137	97	224		1	261	60		-0.018286	-0.041137		-0.444515	-1
Ser racemase	SerRM_c	7		-1.741	-1.7869	-1.944	-0.27912		-0.895576	-0.919187	-1	-0.14358		1.86788	243	78		0.960844	244	77		0.0459	0.203		0.0236111	0.104424
Aconitase dehydration	cACNDHA_c	7		-0.83438	-0.80291	-0.75012	-0.098727		-1	-0.962283	-0.899015	-0.118324		0.735653	198	123		0.881676	235	86		-0.03147	-0.08426		-0.0377166	-0.100985
Enolase	Enol_c	7		-0.76037	-0.83392	-1.2663	-0.83695		-0.600466	-0.658549	-1	-0.660941		0.93528	206	115		0.738593	215	106		0.07355	0.50593		0.0580826	0.399534
PGA mutase	PGAM_c	7		-0.76037	-0.83392	-1.2663	-0.83695		-0.600466	-0.658549	-1	-0.660941		0.93528	206	115		0.738593	215	106		0.07355	0.50593		0.0580826	0.399534
iCit dehydrogenase	iCitDHNAD_c	7		-1.5882	-1.661	-1.8931	-0.99558		-0.838941	-0.877397	-1	-0.525899		1.20242	222	99		0.635159	194	127		0.0728	0.3049		0.0384554	0.161059

## Sheet: S3 - early changes
Supplemental Table: Analysis of early changes (before and 1 day after temperature shift) [mmol gDW^-1 h^-1] in reactions with regards to relative and nominal flux change.
Reaction name	Reaction name abbreviation		Prediction of nominal flux difference (wild type - mutant)					Prediction of relative flux difference (wild type - mutant)					Changes of predicted nominal flux difference after cold shift			Changes of predicted relative flux difference after cold shift
			Day 0	Day 1	Day 7	Day 21		Day 0	Day 1	Day 7	Day 21		Day 0 - Day 1	Absolute value		Day 0 - Day 1	Absolute value
Mean			-0.216232	-0.221403	-0.223003	-0.68488		0.133419	0.148829	0.154191	0.422465
Standard deviation			1.53383	1.53895	1.59724	5.16216		0.466269	0.456997	0.45245	0.765343
Minimum			-9.2118	-9.2917	-9.7737	-27.182		-1	-1	-1	-1
Maximum			7.7988	7.8704	8.4074	30.832		1	1	1	1
H-Ser dehydrogenase	HSerDHNADP_h		0	1.8948	0.9163	2.6024		0	0.728097	0.352098	1		-1.8948	1.8948		-0.728097	0.728097
H-Ser dehydrogenase	HSerDHNAD_h		1.0825	-0.80573	0.21233	0		1	-0.744323	0.196148	0		1.88823	1.88823		1.74432	1.74432
iCit dehydrogenase	iCitDHNADP_m		1.7622	0.53725	0.38586	0		1	0.304875	0.218965	0		1.22495	1.22495		0.695125	0.695125
iCit dehydrogenase	iCitDHNAD_m		0.017629	1.2422	1.393	0		0.0126554	0.891744	1	0		-1.22457	1.22457		-0.879089	0.879089
Glu dehydrogenase	GluDH1NADP_m		0.8836	-0.32788	0.010196	-1.2662		0.697836	-0.258948	0.00805244	-1		1.21148	1.21148		0.956784	0.956784
6PG dehydrogenase	6PGDHNADP_h		-1.0057	0.20049	-0.13858	1.7705		-0.568032	0.113239	-0.0782717	1		-1.20619	1.20619		-0.681271	0.681271
6PG dehydrogenase	6PGDHNAD_h		1.0057	-0.20049	0.13858	-1.7705		0.568032	-0.113239	0.0782717	-1		1.20619	1.20619		0.681271	0.681271
Glu dehydrogenase	GluDH2NAD_m		1.9117	0.72106	1.2516	0		1	0.377183	0.654705	0		1.19064	1.19064		0.622817	0.622817
Glu synthase	GluSNAD_h		-0.20512	0.39891	0.31947	0		-0.514201	1	0.800857	0		-0.60403	0.60403		-1.5142	1.5142
Glu synthase	GluSNADP_h		1.8183	1.2163	0.84518	4.8259		0.376779	0.252036	0.175134	1		0.602	0.602		0.124744	0.124744
Mal dehydrogenase	MalDH3_c		0.061227	0.54611	1.2649	-3.158		0.0193879	0.172929	0.400538	-1		-0.484883	0.484883		-0.153541	0.153541
TP isomerase	TPI_h		0.59544	1.033	0.67937	-2.0829		0.285871	0.495943	0.326165	-1		-0.43756	0.43756		-0.210072	0.210072
TP isomerase	TPI_c		-0.13447	-0.56907	-0.12743	7.8894		-0.0170444	-0.072131	-0.0161521	1		0.4346	0.4346		0.0550866	0.0550866
FBP aldolase	FBPA_h		0.21639	-0.077461	0.18999	3.9405		0.0549144	-0.0196577	0.0482147	1		0.293851	0.293851		0.074572	0.074572
Mal dehydrogenase	MalDH1_c		-3.1176	-2.8461	-2.4291	-6.1517		-0.506787	-0.462653	-0.394866	-1		-0.2715	0.2715		-0.0441341	0.0441341
FBPase	FBPase_h		0.092702	-0.1564	0.18999	3.9405		0.0235254	-0.0396904	0.0482147	1		0.249102	0.249102		0.0632158	0.0632158
NO3reductase	NO3 R1_c		-0.97695	-0.75405	-0.47449	0		-1	-0.771841	-0.485685	0		-0.2229	0.2229		-0.228159	0.228159
P5C dehydrogenase	P5CDHNAD_m		-0.23571	-0.45405	-0.75403	-7.4379		-0.0316904	-0.0610455	-0.101377	-1		0.21834	0.21834		0.0293551	0.0293551
NO3reductase	NO3 R2_c		-0.39834	-0.60659	-0.79823	2.0019		-0.198981	-0.303007	-0.398736	1		0.20825	0.20825		0.104026	0.104026
Glu dehydrogenase	GluDH3NADP_c		2.4055	2.5739	2.8183	6.4124		0.375133	0.401394	0.439508	1		-0.1684	0.1684		-0.0262616	0.0262616
Mal dehydrogenase	MalDH1_m		3.2346	3.4016	3.3882	9.2261		0.350592	0.368693	0.367241	1		-0.167	0.167		-0.0181008	0.0181008
Pro dehydrogenase	ProDHNADP_m		-2.0024	-2.1646	-2.1249	-11.583		-0.172874	-0.186877	-0.18345	-1		0.1622	0.1622		0.0140033	0.0140033
FBPase	FBPase_c		0.29495	0.45285	0.36461	1.0588		0.27857	0.427701	0.344362	1		-0.1579	0.1579		-0.149131	0.149131
FBP aldolase	FBPA_c		0.29495	0.45285	0.36461	1.866		0.158065	0.242685	0.195397	1		-0.1579	0.1579		-0.0846195	0.0846195
G6P isomerase	PGI_c		0.25537	0.41302	0.32334	1.7709		0.144204	0.233226	0.182585	1		-0.15765	0.15765		-0.0890225	0.0890225
Pro dehydrogenase	ProDHNAD_m		0	0.15688	-0.087162	-3.5536		0	0.0441468	-0.0245278	-1		-0.15688	0.15688		-0.0441468	0.0441468
G6P isomerase	PGI_h		1.0327	0.88289	1.0197	1.3259		0.778867	0.66588	0.769063	1		0.14981	0.14981		0.112987	0.112987
P5C dehydrogenase	P5CDHNADP_m		-3.036	-2.8925	-2.9035	-12.951		-0.234422	-0.223342	-0.224191	-1		-0.1435	0.1435		-0.0110802	0.0110802
Transaldolase	TA_h		0.44365	0.58553	0.47679	-1.1614		0.381996	0.504159	0.41053	-1		-0.14188	0.14188		-0.122163	0.122163
SBP aldolase	SBPA_h		-0.050379	0.088581	-0.0026575	0		-0.568734	1	-0.0300008	0		-0.13896	0.13896		-1.56873	1.56873
SBPase	SBPase_h		-0.050379	0.088581	-0.0026575	0		-0.568734	1	-0.0300008	0		-0.13896	0.13896		-1.56873	1.56873
Glu dehydrogenase	GluDH1NAD_m		-1.935	-1.8179	-1.7194	-4.7872		-0.404203	-0.379742	-0.359166	-1		-0.1171	0.1171		-0.0244611	0.0244611
Ala transaminase	AlaTA_p		3.0638	2.9682	3.0658	6.2955		0.486665	0.47148	0.486983	1		0.0956	0.0956		0.0151854	0.0151854
Glu:GLX aminotransferase	GGAT_p		-6.4593	-6.5458	-6.9481	-14.141		-0.456778	-0.462895	-0.491344	-1		0.0865	0.0865		0.00611696	0.00611696
Ala transaminase	AlaTA_m		-1.1142	-1.0288	-1.1309	-5.7814		-0.192721	-0.17795	-0.19561	-1		-0.0854	0.0854		-0.0147715	0.0147715
PEP carboxylase	PEPC1_c		-0.032996	-0.11642	-0.46447	-2.6795		-0.0123142	-0.0434484	-0.173342	-1		0.083424	0.083424		0.0311342	0.0311342
GCA oxidase	GCAO_p		-9.2118	-9.2917	-9.7737	-27.182		-0.338893	-0.341833	-0.359565	-1		0.0799	0.0799		0.00293945	0.00293945
RuBisCO	RBO_h		-9.2099	-9.2898	-9.7717	-27.178		-0.338873	-0.341813	-0.359544	-1		0.0799	0.0799		0.00293988	0.00293988
PGCA phosphorylase	PGP_h		-9.2099	-9.2898	-9.7717	-27.178		-0.338873	-0.341813	-0.359544	-1		0.0799	0.0799		0.00293988	0.00293988
iCit dehydrogenase	iCitDHNADP_c		-2.1822	-2.107	-1.8263	1.7802		-1	-0.965539	-0.836908	0.815782		-0.0752	0.0752		-0.0344606	0.0344606
Enolase	Enol_c		-0.76037	-0.83392	-1.2663	-0.83695		-0.600466	-0.658549	-1	-0.660941		0.07355	0.07355		0.0580826	0.0580826
PGA mutase	PGAM_c		-0.76037	-0.83392	-1.2663	-0.83695		-0.600466	-0.658549	-1	-0.660941		0.07355	0.07355		0.0580826	0.0580826
iCit dehydrogenase	iCitDHNAD_c		-1.5882	-1.661	-1.8931	-0.99558		-0.838941	-0.877397	-1	-0.525899		0.0728	0.0728		0.0384554	0.0384554
RuBisCO	RBC_h		7.7988	7.8704	8.4074	30.832		0.252945	0.255267	0.272684	1		-0.0716	0.0716		-0.00232226	0.00232226
spontaneous	GluSeADA_m		-3.7035	-3.7705	-4.0757	-19.304		-0.191851	-0.195322	-0.211132	-1		0.067	0.067		0.00347078	0.00347078
Glu kinase	GluK_m		-3.7061	-3.7731	-4.0785	-19.311		-0.191917	-0.195386	-0.211201	-1		0.067	0.067		0.00346953	0.00346953
GluSeA dehydrogenase	GluSeADH_m		-3.7061	-3.7731	-4.0785	-19.311		-0.191917	-0.195386	-0.211201	-1		0.067	0.067		0.00346953	0.00346953
Asp aminotransferase	AspAT_p		0.69895	0.76539	0.85377	-0.15301		0.818663	0.896483	1	-0.179217		-0.06644	0.06644		-0.0778196	0.0778196
photosystem I	PSI_h		2.4041	2.4697	2.8448	15.243		0.157718	0.162022	0.18663	1		-0.0656	0.0656		-0.00430361	0.00430361
Asp aminotransferase	AspAT_c		-0.5399	-0.60537	-0.68794	0.53539		-0.784807	-0.879975	-1	0.778251		0.06547	0.06547		0.0951682	0.0951682
Aconitase hydration	cACNHA_c		-1.0919	-1.0285	-1.0779	0		-1	-0.941936	-0.987178	0		-0.0634	0.0634		-0.0580639	0.0580639
Aconitase hydration	cACNHA_m		-0.55386	-0.61529	-0.51783	0.9102		-0.608504	-0.675994	-0.568919	1		0.06143	0.06143		0.0674907	0.0674907
Mal dehydrogenase	MalDH3_h		0	-0.059245	-0.34115	-3.1232		0	-0.0189693	-0.109231	-1		0.059245	0.059245		0.0189693	0.0189693
Mal dehydrogenase	MalDH1_h		1.287	1.2356	1.0007	-0.029032		1	0.960062	0.777545	-0.0225579		0.0514	0.0514		0.0399378	0.0399378
Ser racemase	SerRM_c		-1.741	-1.7869	-1.944	-0.27912		-0.895576	-0.919187	-1	-0.14358		0.0459	0.0459		0.0236111	0.0236111
6-Phosphofructokinase	F6PK1_h		-0.12369	-0.078939	0	0		-1	-0.6382	0	0		-0.044751	0.044751		-0.3618	0.3618
Mal dehydrogenase	MalDH2NADP_h		-0.64929	-0.6085	-0.38018	0		-1	-0.937178	-0.585532	0		-0.04079	0.04079		-0.0628225	0.0628225
Catalase	CAT_p		-4.6059	-4.6458	-4.8868	-13.591		-0.338893	-0.341829	-0.359561	-1		0.0399	0.0399		0.00293577	0.00293577
Gly dehydrogenase	GlyDH_m		-4.2961	-4.3341	-4.5638	-12.846		-0.334431	-0.337389	-0.35527	-1		0.038	0.038		0.00295812	0.00295812
Aminomethyltransferase	AMT_m		-4.2961	-4.3341	-4.5638	-12.846		-0.334431	-0.337389	-0.35527	-1		0.038	0.038		0.00295812	0.00295812
DHL dehydrogenase	DHLDH1_m		-4.2961	-4.3341	-4.5638	-12.846		-0.334431	-0.337389	-0.35527	-1		0.038	0.038		0.00295812	0.00295812
Gly hydroxymethyltransferase	GlyHMT_m		-4.2961	-4.3341	-4.5638	-12.846		-0.334431	-0.337389	-0.35527	-1		0.038	0.038		0.00295812	0.00295812
inorganic PPiase	PPiase_h		0.15802	0.19494	0.44946	1.3119		0.120451	0.148594	0.342602	1		-0.03692	0.03692		-0.0281424	0.0281424
Mal dehydrogenase	MalDH3_m		-0.4536	-0.41881	-0.57423	-3.9565		-0.114647	-0.105854	-0.145136	-1		-0.03479	0.03479		-0.00879313	0.00879313
ATP synthase	cplx5_m		-5.5112	-5.5451	-5.7885	-21.606		-0.255077	-0.256646	-0.267912	-1		0.0339	0.0339		0.00156901	0.00156901
cytochrom b6f complex	Cytb6f_h		1.202	1.2349	1.4224	7.6215		0.157712	0.162028	0.18663	1		-0.0329	0.0329		-0.00431674	0.00431674
Aconitase dehydration	cACNDHA_c		-0.83438	-0.80291	-0.75012	-0.098727		-1	-0.962283	-0.899015	-0.118324		-0.03147	0.03147		-0.0377166	0.0377166
Aconitase dehydration	cACNDHA_m		-0.81135	-0.84087	-0.84565	1.0089		-0.804193	-0.833452	-0.83819	1		0.02952	0.02952		0.0292596	0.0292596
Mal dehydrogenase	MalDH2NADP_c		-0.025855	0	0	0		-1	0	0	0		-0.025855	0.025855		-1	1
GAP dehydrogenase	GAPDH2_h		-1.5425	-1.5677	-0.86627	1.792		-0.86077	-0.874833	-0.48341	1		0.0252	0.0252		0.0140625	0.0140625
PGA kinase	PGAK_h		1.5493	1.5677	1.6293	-6.8551		0.226007	0.228691	0.237677	-1		-0.0184	0.0184		-0.00268413	0.00268413
adenylate kinase	AMPK_h		-0.041137	-0.022851	0	0		-1	-0.555485	0	0		-0.018286	0.018286		-0.444515	0.444515
G1P adenylyltransferase	AGPase_h		0.21343	0.23049	0.45554	1.3259		0.16097	0.173837	0.34357	1		-0.01706	0.01706		-0.0128667	0.0128667
starch synthase	StS_h2		-0.053191	-0.036176	0.19054	0.66294		-0.080235	-0.054569	0.287417	1		-0.017015	0.017015		-0.025666	0.025666
photosystem II	PSII_h		0.60102	0.61743	0.71121	3.8108		0.157715	0.162021	0.18663	1		-0.01641	0.01641		-0.00430618	0.00430618
(starch) phosphorylase	StP1_h		-0.32894	-0.3136	-0.074584	0		-1	-0.953365	-0.22674	0		-0.01534	0.01534		-0.0466346	0.0466346
Fd-NO2reductase	NO2 R_h		-1.3753	-1.3606	-1.2727	2.0019		-0.686997	-0.679654	-0.635746	1		-0.0147	0.0147		-0.00734302	0.00734302
GAP dehydrogenase	GAPDH2_c		1.0157	1.0303	0.89466	-9.6976		0.104737	0.106243	0.0922558	-1		-0.0146	0.0146		-0.00150553	0.00150553
PGA kinase	PGAK_c		-1.0157	-1.0303	-0.89466	9.6976		-0.104737	-0.106243	-0.0922558	1		0.0146	0.0146		0.00150553	0.00150553
ATPase	ATPase_h		0.51516	0.52923	0.60961	3.2664		0.157715	0.162022	0.186631	1		-0.01407	0.01407		-0.00430749	0.00430749
NADH dehydrogenase (Q)	cplx1_m		-1.0219	-1.0355	-1.1545	-8.7192		-0.117201	-0.118761	-0.132409	-1		0.0136	0.0136		0.00155978	0.00155978
Cytc reductase	cplx3_m		-2.9929	-3.0064	-3.0893	-8.5909		-0.34838	-0.349952	-0.359601	-1		0.0135	0.0135		0.00157143	0.00157143
Pyr phosphate dikinase	PyrPiDK_h		-1.1678	-1.1547	-1.1659	-2.6884		-0.434385	-0.429512	-0.433678	-1		-0.0131	0.0131		-0.00487279	0.00487279
FNR	Fd-NADPR_h		5.2379	5.2262	4.6611	1.3995		1	0.997766	0.88988	0.267187		0.0117	0.0117		0.00223372	0.00223372
GABA transaminase	GABATA1_m		-1.7357	-1.7242	-1.7119	0		-1	-0.993374	-0.986288	0		-0.0115	0.0115		-0.00662557	0.00662557
GABA transaminase	GABATA2_m		-0.58121	-0.5927	-0.56892	0		-0.980614	-1	-0.959879	0		0.01149	0.01149		0.0193859	0.0193859
Fum hydratase	FumHA_m		-1.0253	-1.0152	-0.97732	0		-1	-0.990149	-0.953204	0		-0.0101	0.0101		-0.00985078	0.00985078
Fum hydratase	FumHA_c		-0.90354	-0.91337	-0.91362	0.22959		-0.988967	-0.999726	-1	0.251297		0.00983	0.00983		0.0107594	0.0107594
PRK	Ru5PK_h		-1.4111	-1.4194	-1.3643	3.6548		-0.386095	-0.388366	-0.37329	1		0.0083	0.0083		0.00227099	0.00227099
Asp aminotransferase	AspAT_h		1.287	1.2948	1.3419	3.0942		0.415939	0.41846	0.433682	1		-0.0078	0.0078		-0.00252085	0.00252085
PGA mutase	PGAM_h		2.2944	2.2867	2.1677	7.4676		0.307247	0.306216	0.290281	1		0.0077	0.0077		0.00103112	0.00103112
Enolase	Enol_h		2.2944	2.2867	2.1677	7.4676		0.307247	0.306216	0.290281	1		0.0077	0.0077		0.00103112	0.00103112
Glu kinase	GluK_c		0.53193	0.52469	0.5226	-0.84358		0.630563	0.62198	0.619503	-1		0.00724	0.00724		0.00858247	0.00858247
GluSeA dehydrogenase	GluSeADH_c		0.53193	0.52469	0.5226	-0.84358		0.630563	0.62198	0.619503	-1		0.00724	0.00724		0.00858247	0.00858247
spontaneous	GluSeADA_c		0.53193	0.52469	0.5226	-0.84358		0.630563	0.62198	0.619503	-1		0.00724	0.00724		0.00858247	0.00858247
Asp kinase	AspK_h		1.1785	1.1857	1.2288	2.8333		0.415946	0.418487	0.433699	1		-0.0072	0.0072		-0.00254121	0.00254121
Asp-SeA dehydrogenase	Asp-SeADH_h		1.1785	1.1857	1.2288	2.8333		0.415946	0.418487	0.433699	1		-0.0072	0.0072		-0.00254121	0.00254121
GAP dehydrogenase	GAPDH1_h		0.0068318	0	0.76308	-5.063		0.00134936	0	0.150717	-1		0.0068318	0.0068318		0.00134936	0.00134936
Cytc oxidase	cplx4_m		-1.4964	-1.5032	-1.5447	-4.2955		-0.348365	-0.349948	-0.359609	-1		0.0068	0.0068		0.00158305	0.00158305
inorganic PPiase	PPIase_c		0.71268	0.71936	0.63214	0.86627		0.8227	0.830411	0.729726	1		-0.00668	0.00668		-0.00771122	0.00771122
Ser:GLX aminotransferase	SGAT_p		-2.7525	-2.7459	-2.8256	-13.042		-0.211049	-0.210543	-0.216654	-1		-0.0066	0.0066		-0.000506057	0.000506057
GCEA dehydrogenase	GCEADH_p		-2.7525	-2.7459	-2.8256	-13.042		-0.211049	-0.210543	-0.216654	-1		-0.0066	0.0066		-0.000506057	0.000506057
Mal dehydrogenase	MalDH1_p		-2.7525	-2.7459	-2.8256	-13.042		-0.211049	-0.210543	-0.216654	-1		-0.0066	0.0066		-0.000506057	0.000506057
GCEA kinase	GCEAK_h		-2.7525	-2.7459	-2.8256	-13.042		-0.211049	-0.210543	-0.216654	-1		-0.0066	0.0066		-0.000506057	0.000506057
H-Ser kinase	HSerK_h		1.0825	1.0891	1.1286	2.6024		0.415962	0.418498	0.433677	1		-0.0066	0.0066		-0.00253612	0.00253612
Threonine synthase	ThrS_h		1.0513	1.0577	1.0961	2.5275		0.415945	0.418477	0.43367	1		-0.0064	0.0064		-0.00253215	0.00253215
Phosphoglucomutase	PGM_c		0.64388	0.65015	0.56041	0.81238		0.792585	0.800303	0.689837	1		-0.00627	0.00627		-0.00771806	0.00771806
UDPG pyrophosphorylase	UGPase_c		0.64388	0.65015	0.56041	0.81238		0.792585	0.800303	0.689837	1		-0.00627	0.00627		-0.00771806	0.00771806
Nucleoside-diphosphate kinase	UDPK_c		0.64529	0.65156	0.56187	0.81575		0.791039	0.798725	0.688777	1		-0.00627	0.00627		-0.00768618	0.00768618
PEP carboxylase	PEPC2_c		-0.72345	-0.7175	-0.66271	-1.4657		-0.493587	-0.489527	-0.452146	-1		-0.00595	0.00595		-0.00405949	0.00405949
HCO3 dehydratase	HCO3DHA_c		0.72345	0.7175	0.66271	1.4657		0.493587	0.489527	0.452146	1		0.00595	0.00595		0.00405949	0.00405949
A-CoA synthetase	ACoAS_h		0.90134	0.90683	0.93978	2.167		0.415939	0.418473	0.433678	1		-0.00549	0.00549		-0.00253346	0.00253346
Thr aldolase	ThrA_c		0.84134	0.84646	0.87722	2.0227		0.415949	0.41848	0.433688	1		-0.00512	0.00512		-0.00253127	0.00253127
ACD oxidoreductase	ACDOxRed_c		0.84134	0.84646	0.87722	2.0227		0.415949	0.41848	0.433688	1		-0.00512	0.00512		-0.00253127	0.00253127
Ru5P epimerase	Ru5PE_h		-0.86668	-0.87177	-0.83234	2.6146		-0.331477	-0.333424	-0.318343	1		0.00509	0.00509		0.00194676	0.00194676
HCO3 dehydratase	HCO3DHA_h		0.79691	0.80177	0.8309	1.9159		0.415946	0.418482	0.433687	1		-0.00486	0.00486		-0.00253667	0.00253667
P5C reductase	P5CRNAD_c		-1.9022	-1.9069	-2.1076	-14.895		-0.127707	-0.128023	-0.141497	-1		0.0047	0.0047		0.000315542	0.000315542
A-CoA carboxylase	ACoAC_h		0.72301	0.72741	0.75384	1.7382		0.415953	0.418485	0.43369	1		-0.0044	0.0044		-0.00253135	0.00253135
M-CoA:ACP malonyltransferase	ACPM_h		0.72301	0.72741	0.75384	1.7382		0.415953	0.418485	0.43369	1		-0.0044	0.0044		-0.00253135	0.00253135
R5P isomerase	R5PI_h		-0.54443	-0.54764	-0.53199	1.0402		-0.52339	-0.526476	-0.51143	1		0.00321	0.00321		0.00308595	0.00308595
S7P transketolase	STK_h		-0.49403	-0.49694	-0.47945	1.1614		-0.425375	-0.42788	-0.412821	1		0.00291	0.00291		0.0025056	0.0025056
Gln synthetase	GlnS_h		1.7373	1.7402	1.7797	5.1244		0.339025	0.339591	0.347299	1		-0.0029	0.0029		-0.00056592	0.00056592
DHD reductase	DHDRNAD_h		0.093833	0.096613	-0.028305	0.52382		0.179132	0.184439	-0.0540357	1		-0.00278	0.00278		-0.00530717	0.00530717
AL synthase	ALS1_h		0.36603	0.36826	0.38164	0.88		0.415943	0.418477	0.433682	1		-0.00223	0.00223		-0.00253409	0.00253409
Pyr dehydrogenase	PyrDH1_m		-1.2721	-1.2699	-1.2209	1.1052		-1	-0.998271	-0.959752	0.8688		-0.0022	0.0022		-0.00172942	0.00172942
Pyr dehydrogenase	PyrDH2_m		-1.2721	-1.2699	-1.2209	1.1052		-1	-0.998271	-0.959752	0.8688		-0.0022	0.0022		-0.00172942	0.00172942
DHL acetyltransferase	DHLAcT_m		-1.2721	-1.2699	-1.2209	1.1052		-1	-0.998271	-0.959752	0.8688		-0.0022	0.0022		-0.00172942	0.00172942
DHL dehydrogenase	DHLDH2_m		-1.2721	-1.2699	-1.2209	1.1052		-1	-0.998271	-0.959752	0.8688		-0.0022	0.0022		-0.00172942	0.00172942
Cit synthase	CitS_m		-1.2721	-1.2699	-1.2209	1.1052		-1	-0.998271	-0.959752	0.8688		-0.0022	0.0022		-0.00172942	0.00172942
DHD reductase	DHDRNADP_h		0.002195	0	0.12843	-0.29295		0.00749275	0	0.438402	-1		0.002195	0.002195		0.00749275	0.00749275
F6P transketolase	FTK_h		-0.37265	-0.37483	-0.35289	1.4532		-0.256434	-0.257934	-0.242836	1		0.00218	0.00218		0.00150014	0.00150014
cellulose synthase	CeS_c1		0.34497	0.34708	0.35969	0.82938		0.415937	0.418481	0.433685	1		-0.00211	0.00211		-0.00254407	0.00254407
cellulose synthase	CeS_c2		0.34497	0.34708	0.35969	0.82938		0.415937	0.418481	0.433685	1		-0.00211	0.00211		-0.00254407	0.00254407
adenylate kinase	AMPK_c		0.055063	0.057058	0.066206	0.041147		0.831692	0.861825	1	0.6215		-0.001995	0.001995		-0.0301332	0.0301332
Fructofuranosidase	FrcFD_c		-0.075028	-0.073145	-0.18916	-0.91601		-0.0819074	-0.0798517	-0.206504	-1		-0.001883	0.001883		-0.00205565	0.00205565
Suc synthase	SucS_c		0.086184	0.084369	0.20079	0.74578		0.115562	0.113129	0.269235	1		0.001815	0.001815		0.00243369	0.00243369
AL synthase	ALS3_h		0.28276	0.28449	0.29482	0.67981		0.41594	0.418485	0.43368	1		-0.00173	0.00173		-0.00254483	0.00254483
Ketol-acid reductoisomerase	KARI3_h		0.28276	0.28449	0.29482	0.67981		0.41594	0.418485	0.43368	1		-0.00173	0.00173		-0.00254483	0.00254483
Ketol-acid reductoisomerase	KARI4_h		0.28276	0.28449	0.29482	0.67981		0.41594	0.418485	0.43368	1		-0.00173	0.00173		-0.00254483	0.00254483
DH-acid dehydratase	DHADA2_h		0.28276	0.28449	0.29482	0.67981		0.41594	0.418485	0.43368	1		-0.00173	0.00173		-0.00254483	0.00254483
Phosphoglucomutase	PGM_h		0.54236	0.54409	0.53013	1.3259		0.40905	0.410355	0.399827	1		-0.00173	0.00173		-0.00130477	0.00130477
amylase	bAMY2_h		0.011549	0.013195	0.0026373	0.0058156		0.875256	1	0.199871	0.440743		-0.001646	0.001646		-0.124744	0.124744
amylase	bAMY1_h		-0.0091303	-0.010761	-0.022501	0		-0.405773	-0.478245	-1	0		0.0016307	0.0016307		0.0724723	0.0724723
disproportionating enzyme	DPE11_h		-0.0091303	-0.010761	-0.022501	0		-0.405773	-0.478245	-1	0		0.0016307	0.0016307		0.0724723	0.0724723
2-IPM synthase	2IPMS_h		0.14718	0.14807	0.15345	0.35384		0.415951	0.418466	0.433671	1		-0.00089	0.00089		-0.00251526	0.00251526
3-IPM dehydratase	3IPMDA1_h		0.14718	0.14807	0.15345	0.35384		0.415951	0.418466	0.433671	1		-0.00089	0.00089		-0.00251526	0.00251526
3-IPM dehydratase	3IPMDA2_h		0.14718	0.14807	0.15345	0.35384		0.415951	0.418466	0.433671	1		-0.00089	0.00089		-0.00251526	0.00251526
3-IPM dehydrogenase	3IPMDH_h		0.14718	0.14807	0.15345	0.35384		0.415951	0.418466	0.433671	1		-0.00089	0.00089		-0.00251526	0.00251526
spontaneous	IPODC_h		0.14718	0.14807	0.15345	0.35384		0.415951	0.418466	0.433671	1		-0.00089	0.00089		-0.00251526	0.00251526
B.-chain-aa transaminase	BAATA2_h		0.14718	0.14807	0.15345	0.35384		0.415951	0.418466	0.433671	1		-0.00089	0.00089		-0.00251526	0.00251526
B.-chain-aa transaminase	BAATA3_h		0.13559	0.13641	0.14137	0.32597		0.415959	0.418474	0.43369	1		-0.00082	0.00082		-0.00251557	0.00251557
DAHP synthase	DAHPS_h		0.12138	0.12212	0.12655	0.29181		0.415956	0.418491	0.433673	1		-0.00074	0.00074		-0.0025359	0.0025359
DHQ synthase	DHQS_h		0.12138	0.12212	0.12655	0.29181		0.415956	0.418491	0.433673	1		-0.00074	0.00074		-0.0025359	0.0025359
DHQ dehydratase	DHQDH_h		0.12138	0.12212	0.12655	0.29181		0.415956	0.418491	0.433673	1		-0.00074	0.00074		-0.0025359	0.0025359
SA dehydrogenase	SADH_h		0.12138	0.12212	0.12655	0.29181		0.415956	0.418491	0.433673	1		-0.00074	0.00074		-0.0025359	0.0025359
SA kinase	SAK_h		0.12103	0.12176	0.12619	0.29097		0.415954	0.418462	0.433687	1		-0.00073	0.00073		-0.00250885	0.00250885
EPSP synthase	EPSPS_h		0.12103	0.12176	0.12619	0.29097		0.415954	0.418462	0.433687	1		-0.00073	0.00073		-0.00250885	0.00250885
CHR synthase	CHRS_h		0.12103	0.12176	0.12619	0.29097		0.415954	0.418462	0.433687	1		-0.00073	0.00073		-0.00250885	0.00250885
Gln synthetase	GlnS_c		0.11447	0.11516	0.11935	0.16368		0.699352	0.703568	0.729167	1		-0.00069	0.00069		-0.00421554	0.00421554
CHR mutase	CHRM_c		0.10539	0.10603	0.10988	0.25337		0.415953	0.418479	0.433674	1		-0.00064	0.00064		-0.00252595	0.00252595
Glu:PRE aminotransferase	GPAT_h		0.10539	0.10603	0.10988	0.25337		0.415953	0.418479	0.433674	1		-0.00064	0.00064		-0.00252595	0.00252595
DHD synthase	DHDS_h		0.096028	0.096613	0.10012	0.23087		0.41594	0.418474	0.433664	1		-0.000585	0.000585		-0.00253389	0.00253389
DAP aminotransferase	DAPAT_h		0.096028	0.096613	0.10012	0.23087		0.41594	0.418474	0.433664	1		-0.000585	0.000585		-0.00253389	0.00253389
DAP epimerase	DAPE_h		0.096028	0.096613	0.10012	0.23087		0.41594	0.418474	0.433664	1		-0.000585	0.000585		-0.00253389	0.00253389
DAP decarboxylase	DAPDC_h		0.096028	0.096613	0.10012	0.23087		0.41594	0.418474	0.433664	1		-0.000585	0.000585		-0.00253389	0.00253389
Thr dehydratase	ThrDA_h		0.083267	0.083774	0.086818	0.20019		0.41594	0.418472	0.433678	1		-0.000507	0.000507		-0.00253259	0.00253259
AL synthase	ALS2_h		0.083267	0.083774	0.086818	0.20019		0.41594	0.418472	0.433678	1		-0.000507	0.000507		-0.00253259	0.00253259
Ketol-acid reductoisomerase	KARI1_h		0.083267	0.083774	0.086818	0.20019		0.41594	0.418472	0.433678	1		-0.000507	0.000507		-0.00253259	0.00253259
Ketol-acid reductoisomerase	KARI2_h		0.083267	0.083774	0.086818	0.20019		0.41594	0.418472	0.433678	1		-0.000507	0.000507		-0.00253259	0.00253259
DH-acid dehydratase	DHADA1_h		0.083267	0.083774	0.086818	0.20019		0.41594	0.418472	0.433678	1		-0.000507	0.000507		-0.00253259	0.00253259
B.-chain-aa transaminase	BAATA1_h		0.083267	0.083774	0.086818	0.20019		0.41594	0.418472	0.433678	1		-0.000507	0.000507		-0.00253259	0.00253259
CBP synthase	CBPS_h		0.073906	0.074356	0.077058	0.17768		0.41595	0.418483	0.43369	1		-0.00045	0.00045		-0.00253264	0.00253264
A-Glu kinase	AGluK		0.073332	0.073779	0.07646	0.1763		0.41595	0.418486	0.433693	1		-0.000447	0.000447		-0.00253545	0.00253545
A-GluP reductase	AGluPR_h		0.073332	0.073779	0.07646	0.1763		0.41595	0.418486	0.433693	1		-0.000447	0.000447		-0.00253545	0.00253545
A-Orn transaminase	AOrnTA_h		0.073332	0.073779	0.07646	0.1763		0.41595	0.418486	0.433693	1		-0.000447	0.000447		-0.00253545	0.00253545
A-Orn:A-Glu acetyltransferase	AOrnAGluAcT_h		0.073332	0.073779	0.07646	0.1763		0.41595	0.418486	0.433693	1		-0.000447	0.000447		-0.00253545	0.00253545
Orn carbamoyltransferase	OrnCMT_h		0.071861	0.072299	0.074926	0.17277		0.415934	0.41847	0.433675	1		-0.000438	0.000438		-0.00253516	0.00253516
Arg-SCA synthase	ArgSCAS_h		0.071861	0.072299	0.074926	0.17277		0.415934	0.41847	0.433675	1		-0.000438	0.000438		-0.00253516	0.00253516
Arg-SCA lyase	ArgSCAL_h		0.071861	0.072299	0.074926	0.17277		0.415934	0.41847	0.433675	1		-0.000438	0.000438		-0.00253516	0.00253516
Asn synthase	AsnS_c		0.065391	0.06579	0.06818	0.045699		0.959094	0.964946	1	0.67027		-0.000399	0.000399		-0.00585216	0.00585216
AGN dehydratase	AGNDA_h		0.061793	0.06217	0.064429	0.14856		0.415946	0.418484	0.43369	1		-0.000377	0.000377		-0.0025377	0.0025377
ATP SO 4 ylase	ATPSL_h		0.060005	0.060371	0.062564	0.14426		0.41595	0.418487	0.433689	1		-0.000366	0.000366		-0.00253709	0.00253709
APS reductase	APSR_h		0.060005	0.060371	0.062564	0.14426		0.41595	0.418487	0.433689	1		-0.000366	0.000366		-0.00253709	0.00253709
GSSG reductase	GSSGR_h		0.060005	0.060371	0.062564	0.14426		0.41595	0.418487	0.433689	1		-0.000366	0.000366		-0.00253709	0.00253709
SO3reductase	SO3 R_h		0.060005	0.060371	0.062564	0.14426		0.41595	0.418487	0.433689	1		-0.000366	0.000366		-0.00253709	0.00253709
R5P diphosphokinase	R5PDPK_h		0.050394	0.050701	0.052543	0.12116		0.415929	0.418463	0.433666	1		-0.000307	0.000307		-0.00253384	0.00253384
PGA dehydrogenase	PGADH_h		0.046799	0.047084	0.048795	0.11251		0.415954	0.418487	0.433695	1		-0.000285	0.000285		-0.00253311	0.00253311
PSer aminotransferase	PSerAT_h		0.046799	0.047084	0.048795	0.11251		0.415954	0.418487	0.433695	1		-0.000285	0.000285		-0.00253311	0.00253311
PSer phosphatase	PSerP_h		0.046799	0.047084	0.048795	0.11251		0.415954	0.418487	0.433695	1		-0.000285	0.000285		-0.00253311	0.00253311
AGN dehydrogenase	AGNDH_h		0.043595	0.04386	0.045454	0.10481		0.415943	0.418472	0.43368	1		-0.000265	0.000265		-0.00252838	0.00252838
S6P synthase	S6PS_c		0.039585	0.039826	0.041273	-0.10189		0.388507	0.390873	0.405074	-1		-0.000241	0.000241		-0.0023653	0.0023653
S6P phosphorylase	S6PPh_c		0.039585	0.039826	0.041273	-0.10189		0.388507	0.390873	0.405074	-1		-0.000241	0.000241		-0.0023653	0.0023653
For dehydrogenase	ForDH_h		0.034603	0.034814	0.036079	0.083192		0.415941	0.418478	0.433684	1		-0.000211	0.000211		-0.0025363	0.0025363
For-THF ligase	ForTHFL_h		0.034603	0.034814	0.036079	0.083192		0.415941	0.418478	0.433684	1		-0.000211	0.000211		-0.0025363	0.0025363
AICAR formyltransferase	AICARFT_h		0.03271	0.032909	0.034105	0.07864		0.415946	0.418477	0.433685	1		-0.000199	0.000199		-0.00253052	0.00253052
IMP cyclohydrolase	IMPCH_h		0.03271	0.032909	0.034105	0.07864		0.415946	0.418477	0.433685	1		-0.000199	0.000199		-0.00253052	0.00253052
Adenylo-SCA synthase	DCAMPS_h		0.03271	0.032909	0.034105	0.07864		0.415946	0.418477	0.433685	1		-0.000199	0.000199		-0.00253052	0.00253052
Adenylo-SCA lyase	DCAMPL2_h		0.03271	0.032909	0.034105	0.07864		0.415946	0.418477	0.433685	1		-0.000199	0.000199		-0.00253052	0.00253052
Nucleoside-diphosphate kinase	GDPK_h		0.03271	0.032909	0.034105	0.07864		0.415946	0.418477	0.433685	1		-0.000199	0.000199		-0.00253052	0.00253052
Gly hydroxymethyltransferase	GlyHMT_c		-0.031802	-0.031996	-0.033159	-0.076458		-0.415941	-0.418478	-0.433689	-1		0.000194	0.000194		0.00253734	0.00253734
Ser O-acetyltransferase	SerAcT_h		0.03116	0.03135	0.032489	0.074914		0.415944	0.41848	0.433684	1		-0.00019	0.00019		-0.00253624	0.00253624
Cys synthase	CysS_h		0.03116	0.03135	0.032489	0.074914		0.415944	0.41848	0.433684	1		-0.00019	0.00019		-0.00253624	0.00253624
CTH synthase	CTHS_h		0.03116	0.03135	0.032489	0.074914		0.415944	0.41848	0.433684	1		-0.00019	0.00019		-0.00253624	0.00253624
CTH beta-lyase	CTHL_h		0.03116	0.03135	0.032489	0.074914		0.415944	0.41848	0.433684	1		-0.00019	0.00019		-0.00253624	0.00253624
5M-THF oxidoreductase	5M-THFOR_c		0.03116	0.03135	0.032489	0.074914		0.415944	0.41848	0.433684	1		-0.00019	0.00019		-0.00253624	0.00253624
Met synthase	MetS_c		0.03116	0.03135	0.032489	0.074914		0.415944	0.41848	0.433684	1		-0.00019	0.00019		-0.00253624	0.00253624
ATP PR-transferase	ATPPRT_h		0.030816	0.031004	0.032131	0.074088		0.415938	0.418475	0.433687	1		-0.000188	0.000188		-0.00253752	0.00253752
Pr-ATP diphosphatase	PrATPDP_h		0.030816	0.031004	0.032131	0.074088		0.415938	0.418475	0.433687	1		-0.000188	0.000188		-0.00253752	0.00253752
Pr-AMP cyclohydrolase	PrAMPCy_h		0.030816	0.031004	0.032131	0.074088		0.415938	0.418475	0.433687	1		-0.000188	0.000188		-0.00253752	0.00253752
P-AICAR-P isomerase	PAICARPI_h		0.030816	0.031004	0.032131	0.074088		0.415938	0.418475	0.433687	1		-0.000188	0.000188		-0.00253752	0.00253752
ImGP synthase	IGPS_h		0.030816	0.031004	0.032131	0.074088		0.415938	0.418475	0.433687	1		-0.000188	0.000188		-0.00253752	0.00253752
ImGP dehydratase	IGPDA_h		0.030816	0.031004	0.032131	0.074088		0.415938	0.418475	0.433687	1		-0.000188	0.000188		-0.00253752	0.00253752
Hisol-P transaminase	HisolPTA_h		0.030816	0.031004	0.032131	0.074088		0.415938	0.418475	0.433687	1		-0.000188	0.000188		-0.00253752	0.00253752
Hisol-P phosphatase	HisolPP_h		0.030816	0.031004	0.032131	0.074088		0.415938	0.418475	0.433687	1		-0.000188	0.000188		-0.00253752	0.00253752
Hisol-P dehydrogenase	HisolPDH_h		0.030816	0.031004	0.032131	0.074088		0.415938	0.418475	0.433687	1		-0.000188	0.000188		-0.00253752	0.00253752
Hisal-P dehydrogenase	HisalPDH_h		0.030816	0.031004	0.032131	0.074088		0.415938	0.418475	0.433687	1		-0.000188	0.000188		-0.00253752	0.00253752
Ser O-acetyltransferase	SerAcT_c		0.028845	0.029021	0.030075	0.069349		0.41594	0.418478	0.433676	1		-0.000176	0.000176		-0.00253789	0.00253789
Cys synthase	CysS_c		0.028845	0.029021	0.030075	0.069349		0.41594	0.418478	0.433676	1		-0.000176	0.000176		-0.00253789	0.00253789
ATP-Cit lyase	ATPCitL_c		0.37367	0.37384	0.3749	0.19495		0.996719	0.997173	1	0.520005		-0.00017	0.00017		-0.000453454	0.000453454
Hexokinase	HEXK_c		-0.10129	-0.10114	-0.25191	-0.95719		-0.10582	-0.105663	-0.263177	-1		-0.00015	0.00015		-0.000156709	0.000156709
ANT synthase	ANTS_h		0.015639	0.015734	0.016306	0.037599		0.415942	0.418469	0.433682	1		-9.5e-05	9.5e-05		-0.00252666	0.00252666
ANT PR-transferase	ANTPRT_h		0.015639	0.015734	0.016306	0.037599		0.415942	0.418469	0.433682	1		-9.5e-05	9.5e-05		-0.00252666	0.00252666
PR-ANT isomerase	PRANTI_h		0.015639	0.015734	0.016306	0.037599		0.415942	0.418469	0.433682	1		-9.5e-05	9.5e-05		-0.00252666	0.00252666
Ind-GP synthase	IndGPS_h		0.015639	0.015734	0.016306	0.037599		0.415942	0.418469	0.433682	1		-9.5e-05	9.5e-05		-0.00252666	0.00252666
Ind-GP lyase	IndGPL_h		0.015639	0.015734	0.016306	0.037599		0.415942	0.418469	0.433682	1		-9.5e-05	9.5e-05		-0.00252666	0.00252666
Trp synthase	TrpS_h		0.015639	0.015734	0.016306	0.037599		0.415942	0.418469	0.433682	1		-9.5e-05	9.5e-05		-0.00252666	0.00252666
starch synthase	StS_h1		0.2642	0.26423	0.26248	0.65713		0.402051	0.402097	0.399434	1		-3e-05	3e-05		-4.56531e-05	4.56531e-05
Arginase	Arginase_m		0.002633	0.0026491	0.0027453	0.0063302		0.415943	0.418486	0.433683	1		-1.61e-05	1.61e-05		-0.00254336	0.00254336
Orn aminotransferase	OrnAT_m		0.002633	0.0026491	0.0027453	0.0063302		0.415943	0.418486	0.433683	1		-1.61e-05	1.61e-05		-0.00254336	0.00254336
starch synthase	StS_h3		0.002419	0.0024337	0.0025221	0.0058156		0.41595	0.418478	0.433678	1		-1.47e-05	1.47e-05		-0.00252768	0.00252768
Asp carbamoyltransferase	AspCT_h		0.0020448	0.0020573	0.002132	0.0049161		0.415939	0.418482	0.433677	1		-1.25e-05	1.25e-05		-0.00254267	0.00254267
DHOase	DHOase_h		0.0020448	0.0020573	0.002132	0.0049161		0.415939	0.418482	0.433677	1		-1.25e-05	1.25e-05		-0.00254267	0.00254267
DHO dehydrogenase	DHODH_m		0.0020448	0.0020573	0.002132	0.0049161		0.415939	0.418482	0.433677	1		-1.25e-05	1.25e-05		-0.00254267	0.00254267
ORO PR-transferase	OROPRT_c		0.0020448	0.0020573	0.002132	0.0049161		0.415939	0.418482	0.433677	1		-1.25e-05	1.25e-05		-0.00254267	0.00254267
OMP decarboxylase	OMPDC_c		0.0020448	0.0020573	0.002132	0.0049161		0.415939	0.418482	0.433677	1		-1.25e-05	1.25e-05		-0.00254267	0.00254267
UMP/CMP kinase	NMPK_c		0.0020448	0.0020573	0.002132	0.0049161		0.415939	0.418482	0.433677	1		-1.25e-05	1.25e-05		-0.00254267	0.00254267
Thioredoxin reductase	TRXR_c		0.0019918	0.002004	0.0020768	0.0047887		0.415938	0.418485	0.433688	1		-1.22e-05	1.22e-05		-0.00254766	0.00254766
GCA oxidase	GCAO_h		0.0018934	0.001905	0.0019742	0.0045522		0.415931	0.418479	0.43368	1		-1.16e-05	1.16e-05		-0.00254822	0.00254822
Glu:GLX aminotransferase	GGAT_h		0.0018934	0.001905	0.0019742	0.0045522		0.415931	0.418479	0.43368	1		-1.16e-05	1.16e-05		-0.00254822	0.00254822
ATase	ATase_h		0.0018934	0.001905	0.0019742	0.0045522		0.415931	0.418479	0.43368	1		-1.16e-05	1.16e-05		-0.00254822	0.00254822
PRA-Gly ligase	PRAGlyL_h		0.0018934	0.001905	0.0019742	0.0045522		0.415931	0.418479	0.43368	1		-1.16e-05	1.16e-05		-0.00254822	0.00254822
GAR formyltransferase	GARFT_h		0.0018934	0.001905	0.0019742	0.0045522		0.415931	0.418479	0.43368	1		-1.16e-05	1.16e-05		-0.00254822	0.00254822
FGAM synthase	FGAMS_h		0.0018934	0.001905	0.0019742	0.0045522		0.415931	0.418479	0.43368	1		-1.16e-05	1.16e-05		-0.00254822	0.00254822
FGAM cyclo-ligase	FGAMCL_h		0.0018934	0.001905	0.0019742	0.0045522		0.415931	0.418479	0.43368	1		-1.16e-05	1.16e-05		-0.00254822	0.00254822
AIR carboxylase	AIRC_h		0.0018934	0.001905	0.0019742	0.0045522		0.415931	0.418479	0.43368	1		-1.16e-05	1.16e-05		-0.00254822	0.00254822
SAICAR synthase	SAICARS_h		0.0018934	0.001905	0.0019742	0.0045522		0.415931	0.418479	0.43368	1		-1.16e-05	1.16e-05		-0.00254822	0.00254822
Adenylo-SCA lyase	DCAMPL1_h		0.0018934	0.001905	0.0019742	0.0045522		0.415931	0.418479	0.43368	1		-1.16e-05	1.16e-05		-0.00254822	0.00254822
Catalase	CAT_h		0.00094672	0.00095249	0.0009871	0.0022761		0.41594	0.418475	0.43368	1		-5.77e-06	5.77e-06		-0.00253504	0.00253504
CTP synthase	CTPS_c		0.00083427	0.00083935	0.00086985	0.0020057		0.41595	0.418482	0.433689	1		-5.08e-06	5.08e-06		-0.00253278	0.00253278
AMP deaminase	AMPDA_c		0.00071945	0.00072384	0.00075014	0.0017297		0.415939	0.418477	0.433682	1		-4.39e-06	4.39e-06		-0.00253801	0.00253801
IMP dehydrogenase	IMPDH_c		0.00071945	0.00072384	0.00075014	0.0017297		0.415939	0.418477	0.433682	1		-4.39e-06	4.39e-06		-0.00253801	0.00253801
GMP synthase	GMPS_c		0.00071945	0.00072384	0.00075014	0.0017297		0.415939	0.418477	0.433682	1		-4.39e-06	4.39e-06		-0.00253801	0.00253801
guanylate kinase	GMPK_c		0.00071945	0.00072384	0.00075014	0.0017297		0.415939	0.418477	0.433682	1		-4.39e-06	4.39e-06		-0.00253801	0.00253801
Dihydrofolate reductase	DHFR_c		0.00064224	0.00064615	0.00066963	0.0015441		0.415932	0.418464	0.43367	1		-3.91e-06	3.91e-06		-0.00253222	0.00253222
Ribonucleotide reductase	UDPR_c		0.00064224	0.00064615	0.00066963	0.0015441		0.415932	0.418464	0.43367	1		-3.91e-06	3.91e-06		-0.00253222	0.00253222
Deoxyuridine-triphosphatase	dUTPP_c		0.00064224	0.00064615	0.00066963	0.0015441		0.415932	0.418464	0.43367	1		-3.91e-06	3.91e-06		-0.00253222	0.00253222
Thymidylate synthase	dTMPS_c		0.00064224	0.00064615	0.00066963	0.0015441		0.415932	0.418464	0.43367	1		-3.91e-06	3.91e-06		-0.00253222	0.00253222
Thymidine monophosphate kinase	dTMPK_c		0.00064224	0.00064615	0.00066963	0.0015441		0.415932	0.418464	0.43367	1		-3.91e-06	3.91e-06		-0.00253222	0.00253222
Nucleoside-diphosphate kinase	dTDPK_c		0.00064224	0.00064615	0.00066963	0.0015441		0.415932	0.418464	0.43367	1		-3.91e-06	3.91e-06		-0.00253222	0.00253222
Nucleoside-diphosphate kinase	dUDPK_c		0.00064224	0.00064615	0.00066963	0.0015441		0.415932	0.418464	0.43367	1		-3.91e-06	3.91e-06		-0.00253222	0.00253222
Ribonucleotide reductase	ADPR_c		0.00063118	0.00063503	0.0006581	0.0015175		0.415934	0.418471	0.433674	1		-3.85e-06	3.85e-06		-0.00253707	0.00253707
Nucleoside-diphosphate kinase	dADPK_c		0.00063118	0.00063503	0.0006581	0.0015175		0.415934	0.418471	0.433674	1		-3.85e-06	3.85e-06		-0.00253707	0.00253707
UDPG:G6P glucosyltransferase	TPS_c		0.00053522	0.00053848	0.00055805	0.0012868		0.415931	0.418464	0.433673	1		-3.26e-06	3.26e-06		-0.00253342	0.00253342
Tre phosphatase	TPP_c		0.00053522	0.00053848	0.00055805	0.0012868		0.415931	0.418464	0.433673	1		-3.26e-06	3.26e-06		-0.00253342	0.00253342
Nucleoside-diphosphate kinase	GDPK_c		0.00037521	0.0003775	0.00039121	0.00090207		0.415943	0.418482	0.43368	1		-2.29e-06	2.29e-06		-0.00253861	0.00253861
Nucleoside-triphosphatase	CTPP_c		0.00037416	0.00037644	0.00039012	0.00089954		0.415946	0.418481	0.433688	1		-2.28e-06	2.28e-06		-0.00253463	0.00253463
Ribonucleotide reductase	CDPR_c		0.00037416	0.00037644	0.00039012	0.00089954		0.415946	0.418481	0.433688	1		-2.28e-06	2.28e-06		-0.00253463	0.00253463
Nucleoside-diphosphate kinase	dCDPK_c		0.00037416	0.00037644	0.00039012	0.00089954		0.415946	0.418481	0.433688	1		-2.28e-06	2.28e-06		-0.00253463	0.00253463
Ribonucleotide reductase	GDPR_c		0.00034424	0.00034634	0.00035892	0.00082762		0.41594	0.418477	0.433677	1		-2.1e-06	2.1e-06		-0.0025374	0.0025374
Nucleoside-diphosphate kinase	dGDPK_c		0.00034424	0.00034634	0.00035892	0.00082762		0.41594	0.418477	0.433677	1		-2.1e-06	2.1e-06		-0.0025374	0.0025374
Glu synthase (FeS-Fd)	GluSFd_h		0	0	0.4856	0		0	0	1	0		0	0		0	0
disproportionating enzyme	DPE13_h		0	0	-0.022386	0		0	0	-1	0		0	0		0	0
SCA dehydrogenase (Q)	cplx2_m		-1.973	-1.973	-1.937	0.12341		-1	-1	-0.981754	0.0625494		0	0		0	0
Glu decarboxylase	GluDC_c		-2.3168	-2.3168	-2.2808	0.00020944		-1	-1	-0.984461	9.04006e-05		0	0		0	0
GAP dehydrogenase	GAPDH3_c		0	0	0	-10.186		0	0	0	-1		0	0		0	0
6-Phosphofructokinase	F6PK1_c		0	0	0	-0.80724		0	0	0	-1		0	0		0	0
Fructokinase	FrcK_c		0	0	0	-0.19705		0	0	0	-1		0	0		0	0
Asnase	Asnase_c		0	0	0	-0.11151		0	0	0	-1		0	0		0	0
SCA-SeA dehydrogenase	SCASeADH_m		-2.3169	-2.3169	-2.2809	0		-1	-1	-0.984462	0		0	0		0	0
iCit lyase	iCitL_c		0.34482	0.34482	0.34482	0.12561		1	1	1	0.364277		0	0		0	0
Mal synthase	MalS_c		0.34482	0.34482	0.34482	0.12561		1	1	1	0.364277		0	0		0	0
disproportionating enzyme	DPE12_h		0	0	0	0		0	0	0	0		0	0		0	0
disproportionating enzyme	DPE2_c		0	0	0	0		0	0	0	0		0	0		0	0
(starch) phosphorylase	StP21_c		0	0	0	0		0	0	0	0		0	0		0	0
F6P kinase	F6PK2_c		0	0	0	0		0	0	0	0		0	0		0	0
F26BP phosphorylase	F26BPPh_c		0	0	0	0		0	0	0	0		0	0		0	0
cellulose synthase	CeS_c3		0	0	0	0		0	0	0	0		0	0		0	0
Pyr kinase	PyrK_c		0	0	0	0		0	0	0	0		0	0		0	0
KG dehydrogenase	KGDH_m		0	0	0	0		0	0	0	0		0	0		0	0
DHL succinyltransferase	DHLST_m		0	0	0	0		0	0	0	0		0	0		0	0
SCA-CoA ligase	SCACoAL_m		0	0	0	0		0	0	0	0		0	0		0	0
G6P dehydrogenase	G6PDH_h		0	0	0	0		0	0	0	0		0	0		0	0
6-Phosphogluconolactonase	6PGL_h		0	0	0	0		0	0	0	0		0	0		0	0
Cit synthase	CitS_c		0	0	0	0		0	0	0	0		0	0		0	0
Cit synthase	CitS_h		0	0	0	0		0	0	0	0		0	0		0	0
Aconitase dehydration	cACNDHA_h		0	0	0	0		0	0	0	0		0	0		0	0
Aconitase hydration	cACNHA_h		0	0	0	0		0	0	0	0		0	0		0	0
iCit dehydrogenase	iCitDHNADP_h		0	0	0	0		0	0	0	0		0	0		0	0
PPi-dep. Phosphofructokinase	PPIF6PK_c		0	0	0	0		0	0	0	0		0	0		0	0
ADN kinase	ADNK_c		0	0	0	0		0	0	0	0		0	0		0	0
ADN nucleosidase	ADNN_c		0	0	0	0		0	0	0	0		0	0		0	0
AD PRPP-transferase	ADPRPPT_c		0	0	0	0		0	0	0	0		0	0		0	0
Ribokinase	RibK_h		0	0	0	0		0	0	0	0		0	0		0	0
Ala transaminase	AlaTA_h		0	0	0	0		0	0	0	0		0	0		0	0
Asp aminotransferase	AspAT_m		0	0	0	0		0	0	0	0		0	0		0	0
Ser O-acetyltransferase	SerAcT_m		0	0	0	0		0	0	0	0		0	0		0	0
Cys synthase	CysS_m		0	0	0	0		0	0	0	0		0	0		0	0
Glnase	Glnase_c		0	0	0	0		0	0	0	0		0	0		0	0
Gln synthetase	GlnS_m		0	0	0	0		0	0	0	0		0	0		0	0
Ser:GLX aminotransferase	SGAT_h		0	0	0	0		0	0	0	0		0	0		0	0
GCEA dehydrogenase	GCEADH_h		0	0	0	0		0	0	0	0		0	0		0	0
Met adenosyltransferase	MetAdT_h		0	0	0	0		0	0	0	0		0	0		0	0
H-Cys S-Met-transf.	HCysMT_c		0	0	0	0		0	0	0	0		0	0		0	0
aH-Cysase	Cysase_c		0	0	0	0		0	0	0	0		0	0		0	0
Urease	Urease_m		0	0	0	0		0	0	0	0		0	0		0	0
Glu kinase	GluK_h		0	0	0	0		0	0	0	0		0	0		0	0
GluSeA dehydrogenase	GluSeADH_h		0	0	0	0		0	0	0	0		0	0		0	0
spontaneous	GluSeADA_h		0	0	0	0		0	0	0	0		0	0		0	0
P5C dehydrogenase	P5CDHNAD_h		0	0	0	0		0	0	0	0		0	0		0	0
Pyr kinase	PyrK_h		0.88814	0.88814	0.88814	0.88814		1	1	1	1		0	0		0	0

## Sheet: S4 - reaction pathway membersh.
Supplemental Table: Table of reaction number, reaction name abbrevation, reaction name and the corresponding pathway membership.
Reaction number	Reaction abbrevation	Reaction name	Pathway membership
1	PSII_h	photosystem II	light reactions
2	Cytb6f_h	cytochrom b6f complex	light reactions
3	PSI_h	photosystem I	light reactions
4	Fd-NADPR_h	FNR	light reactions
5	ATPase_h	ATPase	light reactions
6	RBC_h	RuBisCO	CBC
7	PGAK_h	PGA kinase	CBC, glycolysis
8	GAPDH1_h	GAP dehydrogenase	CBC
9	TPI_h	TP isomerase	CBC, glycolysis
10	FBPA_h	FBP aldolase	CBC, glycolysis
11	FBPase_h	FBPase	CBC, glycolysis
12	FTK_h	F6P transketolase	CBC, PPP
13	SBPA_h	SBP aldolase	CBC
14	SBPase_h	SBPase	CBC
15	STK_h	S7P transketolase	CBC, PPP
16	Ru5PE_h	Ru5P epimerase	CBC, PPP
17	R5PI_h	R5P isomerase	CBC, PPP
18	Ru5PK_h	PRK	CBC
19	PGI_h	G6P isomerase	starch synthesis
20	PGM_h	Phosphoglucomutase	starch synthesis
21	AGPase_h	G1P adenylyltransferase	starch synthesis
22	StS_h1	starch synthase	starch synthesis
23	StS_h2	starch synthase	starch synthesis
24	StS_h3	starch synthase	starch synthesis
25	bAMY1_h	amylase	starch degradation
26	bAMY2_h	amylase	starch degradation
27	DPE11_h	disproportionating enzyme	starch degradation
28	DPE12_h	disproportionating enzyme	starch degradation
29	DPE13_h	disproportionating enzyme	starch degradation
30	DPE2_c	disproportionating enzyme	starch degradation
31	HEXK_c	Hexokinase	starch degradation, Suc degradation
32	StP1_h	(starch) phosphorylase	starch degradation
33	StP21_c	(starch) phosphorylase	starch degradation
34	TPI_c	TP isomerase	Suc synthesis, gluconeogenesis, glycolysis
35	FBPA_c	FBP aldolase	Suc synthesis, gluconeogenesis, glycolysis
36	FBPase_c	FBPase	Suc synthesis, gluconeogenesis, glycolysis
37	F6PK2_c	F6P kinase	Suc synthesis
38	F26BPPh_c	F26BP phosphorylase	Suc synthesis
39	PGI_c	G6P isomerase	Suc synthesis, Suc degradation, gluconeogenesis
40	PGM_c	Phosphoglucomutase	Suc synthesis, Suc degradation
41	UGPase_c	UDPG pyrophosphorylase	Suc synthesis, Suc degradation, PPi recycling
42	S6PS_c	S6P synthase	Suc synthesis
43	S6PPh_c	S6P phosphorylase	Suc synthesis
44	SucS_c	Suc synthase	Suc degradation
45	FrcFD_c	Fructofuranosidase	Suc degradation
46	FrcK_c	Fructokinase	Suc degradation
47	TPS_c	UDPG:G6P glucosyltransferase	Tre synthesis
48	TPP_c	Tre phosphatase	Tre synthesis
49	CeS_c1	cellulose synthase	cellulose synthesis
50	CeS_c2	cellulose synthase	cellulose synthesis
51	CeS_c3	cellulose synthase	cellulose synthesis
52	MalDH1_c	Mal dehydrogenase	gluconeogenesis
53	PEPC1_c	PEP carboxylase	gluconeogenesis
54	PEPC2_c	PEP carboxylase	gluconeogenesis
55	Enol_c	Enolase	gluconeogenesis, glycolysis
56	PGAM_c	PGA mutase	gluconeogenesis, glycolysis
57	PGAK_c	PGA kinase	gluconeogenesis, glycolysis
58	GAPDH2_c	GAP dehydrogenase	gluconeogenesis, glycolysis
59	GAPDH3_c	GAP dehydrogenase	glycolysis
60	F6PK1_c	6-Phosphofructokinase	glycolysis
61	F6PK1_h	6-Phosphofructokinase	glycolysis
62	GAPDH2_h	GAP dehydrogenase	glycolysis
63	PGAM_h	PGA mutase	glycolysis
64	Enol_h	Enolase	glycolysis
65	PyrK_c	Pyr kinase	glycolysis
66	PyrK_h	Pyr kinase	glycolysis
67	PyrDH1_m	Pyr dehydrogenase	Pyr decarboxylation
68	PyrDH2_m	Pyr dehydrogenase	Pyr decarboxylation
69	DHLAcT_m	DHL acetyltransferase	Pyr decarboxylation
70	DHLDH2_m	DHL dehydrogenase	Pyr decarboxylation, TCA cycle
71	CitS_m	Cit synthase	TCA cycle, GLX cycle
72	cACNDHA_m	Aconitase dehydration	TCA cycle, GLX cycle
73	cACNHA_m	Aconitase hydration	TCA cycle, GLX cycle
74	iCitDHNAD_m	iCit dehydrogenase	TCA cycle
75	KGDH_m	KG dehydrogenase	TCA cycle
76	DHLST_m	DHL succinyltransferase	TCA cycle
77	SCACoAL_m	SCA-CoA ligase	TCA cycle
78	cplx2_m	SCA dehydrogenase (Q)	TCA cycle, oxidative phosphorylation
79	FumHA_m	Fum hydratase	TCA cycle
80	MalDH1_m	Mal dehydrogenase	TCA cycle, GLX cycle
81	cplx1_m	NADH dehydrogenase (Q)	oxidative phosphorylation
82	cplx3_m	Cytc reductase	oxidative phosphorylation
83	cplx4_m	Cytc oxidase	oxidative phosphorylation
84	cplx5_m	ATP synthase	oxidative phosphorylation
85	RBO_h	RuBisCO	photorespiration
86	PGP_h	PGCA phosphorylase	photorespiration
87	GCAO_p	GCA oxidase	photorespiration
88	CAT_p	Catalase	photorespiration
89	GGAT_p	Glu:GLX aminotransferase	photorespiration, Gly synthesis
90	GlyDH_m	Gly dehydrogenase	photorespiration
91	AMT_m	Aminomethyltransferase	photorespiration
92	DHLDH1_m	DHL dehydrogenase	photorespiration
93	GlyHMT_m	Gly hydroxymethyltransferase	photorespiration
94	SGAT_p	Ser:GLX aminotransferase	photorespiration, Gly synthesis
95	GCEADH_p	GCEA dehydrogenase	photorespiration
96	MalDH1_p	Mal dehydrogenase	photorespiration
97	GCEAK_h	GCEA kinase	photorespiration
98	G6PDH_h	G6P dehydrogenase	PPP
99	6PGL_h	6-Phosphogluconolactonase	PPP
100	6PGDHNAD_h	6PG dehydrogenase	PPP
101	6PGDHNADP_h	6PG dehydrogenase	PPP
102	TA_h	Transaldolase	PPP
103	DAHPS_h	DAHP synthase	Shikimate pathway
104	DHQS_h	DHQ synthase	Shikimate pathway
105	DHQDH_h	DHQ dehydratase	Shikimate pathway
106	SADH_h	SA dehydrogenase	Shikimate pathway
107	SAK_h	SA kinase	Shikimate pathway
108	EPSPS_h	EPSP synthase	Shikimate pathway
109	CHRS_h	CHR synthase	Shikimate pathway
110	R5PDPK_h	R5P diphosphokinase	PRPP synthesis
111	PyrPiDK_h	Pyr phosphate dikinase	Pyr metabolism
112	MalDH2NADP_c	Mal dehydrogenase	Pyr metabolism
113	MalDH2NADP_h	Mal dehydrogenase	Pyr metabolism
114	MalDH1_h	Mal dehydrogenase	Pyr metabolism
115	MalDH3_c	Mal dehydrogenase	Pyr metabolism
116	MalDH3_h	Mal dehydrogenase	Pyr metabolism
117	MalDH3_m	Mal dehydrogenase	Pyr metabolism
118	CitS_c	Cit synthase	Pyr metabolism
119	CitS_h	Cit synthase	Pyr metabolism
120	cACNDHA_c	Aconitase dehydration	Pyr metabolism
121	cACNDHA_h	Aconitase dehydration	Pyr metabolism
122	cACNHA_c	Aconitase hydration	Pyr metabolism
123	cACNHA_h	Aconitase hydration	Pyr metabolism
124	iCitDHNAD_c	iCit dehydrogenase	Pyr metabolism
125	iCitDHNADP_c	iCit dehydrogenase	Pyr metabolism
126	iCitDHNADP_h	iCit dehydrogenase	Pyr metabolism
127	iCitDHNADP_m	iCit dehydrogenase	Pyr metabolism
128	iCitL_c	iCit lyase	Pyr metabolism
129	MalS_c	Mal synthase	Pyr metabolism
130	ATPCitL_c	ATP-Cit lyase	A-CoA synthesis
131	ACoAS_h	A-CoA synthetase	A-CoA synthesis
132	ACoAC_h	A-CoA carboxylase	fatty acid synthesis
133	ACPM_h	M-CoA:ACP malonyltransferase	fatty acid synthesis
134	PPiase_h	inorganic PPiase	PPi recycling
135	PPIase_c	inorganic PPiase	PPi recycling
136	PPIF6PK_c	PPi-dep. Phosphofructokinase	PPi recycling
137	ForDH_h	For dehydrogenase	THF recycling
138	ForTHFL_h	For-THF ligase	THF recycling
139	DHFR_c	Dihydrofolate reductase	THF recycling
140	TRXR_c	Thioredoxin reductase	TRX recycling
141	ADNK_c	ADN kinase	ADN salvage
142	ADNN_c	ADN nucleosidase	ADN salvage
143	ADPRPPT_c	AD PRPP-transferase	ADN salvage
144	RibK_h	Ribokinase	ADN salvage
145	NO3 R1_c	NO3reductase	NO3 assimilation
146	NO3 R2_c	NO3reductase	NO3 assimilation
147	NO2 R_h	Fd-NO2reductase	NO3 assimilation
148	ATPSL_h	ATP SO 4 ylase	SO4 assimilation
149	APSR_h	APS reductase	SO4 assimilation
150	GSSGR_h	GSSG reductase	SO4 assimilation
151	SO3 R_h	SO3reductase	SO4 assimilation
152	HCO3DHA_c	HCO3 dehydratase	carbon fixation
153	HCO3DHA_h	HCO3 dehydratase	carbon fixation
154	AlaTA_h	Ala transaminase	Ala synthesis
155	AlaTA_m	Ala transaminase	Ala synthesis
156	AlaTA_p	Ala transaminase	Ala synthesis
157	AGluK	A-Glu kinase	Arg synthesis
158	AGluPR_h	A-GluP reductase	Arg synthesis
159	AOrnTA_h	A-Orn transaminase	Arg synthesis
160	AOrnAGluAcT_h	A-Orn:A-Glu acetyltransferase	Arg synthesis
161	CBPS_h	CBP synthase	Arg synthesis, UMP synthesis
162	OrnCMT_h	Orn carbamoyltransferase	Arg synthesis
163	ArgSCAS_h	Arg-SCA synthase	Arg synthesis
164	ArgSCAL_h	Arg-SCA lyase	Arg synthesis
165	FumHA_c	Fum hydratase	Arg synthesis, IMP synthesis, AMP synthesis
166	AsnS_c	Asn synthase	Asn synthesis, Lys synthesis, Met synthesis
167	AspAT_c	Asp aminotransferase	Asp synthesis
168	AspAT_h	Asp aminotransferase	Asp synthesis
169	AspAT_m	Asp aminotransferase	Asp synthesis
170	AspAT_p	Asp aminotransferase	Asp synthesis
171	Asnase_c	Asnase	Asp synthesis
172	SerAcT_c	Ser O-acetyltransferase	Cys synthesis
173	SerAcT_h	Ser O-acetyltransferase	Cys synthesis
174	SerAcT_m	Ser O-acetyltransferase	Cys synthesis
175	CysS_c	Cys synthase	Cys synthesis
176	CysS_h	Cys synthase	Cys synthesis
177	CysS_m	Cys synthase	Cys synthesis
178	GluSNADP_h	Glu synthase	Glu synthesis
179	GluDH3NADP_c	Glu dehydrogenase	Glu synthesis
180	Glnase_c	Glnase	Glu synthesis
181	GluSNAD_h	Glu synthase	Glu synthesis
182	GluSFd_h	Glu synthase (FeS-Fd)	Glu synthesis
183	GluDH1NAD_m	Glu dehydrogenase	Glu synthesis
184	GluDH1NADP_m	Glu dehydrogenase	Glu synthesis
185	GluDH2NAD_m	Glu dehydrogenase	Glu degradation
186	GluDC_c	Glu decarboxylase	Glu degradation
187	GABATA1_m	GABA transaminase	Glu degradation
188	GABATA2_m	GABA transaminase	Glu degradation
189	SCASeADH_m	SCA-SeA dehydrogenase	Glu degradation
190	GlnS_c	Gln synthetase	Gln synthesis
191	GlnS_h	Gln synthetase	Gln synthesis
192	GlnS_m	Gln synthetase	Gln synthesis
193	ThrA_c	Thr aldolase	Gly synthesis
194	ACDOxRed_c	ACD oxidoreductase	Gly synthesis
195	GCAO_h	GCA oxidase	Gly synthesis
196	CAT_h	Catalase	Gly synthesis
197	SGAT_h	Ser:GLX aminotransferase	Gly synthesis
198	GCEADH_h	GCEA dehydrogenase	Gly synthesis
199	GGAT_h	Glu:GLX aminotransferase	Gly synthesis
200	ATPPRT_h	ATP PR-transferase	His synthesis
201	PrATPDP_h	Pr-ATP diphosphatase	His synthesis
202	PrAMPCy_h	Pr-AMP cyclohydrolase	His synthesis
203	PAICARPI_h	P-AICAR-P isomerase	His synthesis
204	IGPS_h	ImGP synthase	His synthesis
205	IGPDA_h	ImGP dehydratase	His synthesis
206	HisolPTA_h	Hisol-P transaminase	His synthesis
207	HisolPP_h	Hisol-P phosphatase	His synthesis
208	HisolPDH_h	Hisol-P dehydrogenase	His synthesis
209	HisalPDH_h	Hisal-P dehydrogenase	His synthesis
210	ThrDA_h	Thr dehydratase	Ile synthesis
211	ALS1_h	AL synthase	Ile synthesis, Leu synthesis, Val synthesis
212	ALS2_h	AL synthase	Ile synthesis
213	KARI1_h	Ketol-acid reductoisomerase	Ile synthesis
214	KARI2_h	Ketol-acid reductoisomerase	Ile synthesis
215	DHADA1_h	DH-acid dehydratase	Ile synthesis
216	BAATA1_h	B.-chain-aa transaminase	Ile synthesis
217	ALS3_h	AL synthase	Leu synthesis, Val synthesis
218	KARI3_h	Ketol-acid reductoisomerase	Leu synthesis, Val synthesis
219	KARI4_h	Ketol-acid reductoisomerase	Leu synthesis, Val synthesis
220	DHADA2_h	DH-acid dehydratase	Leu synthesis, Val synthesis
221	2IPMS_h	2-IPM synthase	Leu synthesis
222	3IPMDA1_h	3-IPM dehydratase	Leu synthesis
223	3IPMDA2_h	3-IPM dehydratase	Leu synthesis
224	3IPMDH_h	3-IPM dehydrogenase	Leu synthesis
225	IPODC_h	spontaneous	Leu synthesis
226	BAATA2_h	B.-chain-aa transaminase	Leu synthesis
227	AspK_h	Asp kinase	Lys synthesis, Met synthesis, Thr synthesis
228	Asp-SeADH_h	Asp-SeA dehydrogenase	Lys synthesis
229	DHDS_h	DHD synthase	Lys synthesis
230	DHDRNAD_h	DHD reductase	Lys synthesis
231	DHDRNADP_h	DHD reductase	Lys synthesis
232	DAPAT_h	DAP aminotransferase	Lys synthesis
233	DAPE_h	DAP epimerase	Lys synthesis
234	DAPDC_h	DAP decarboxylase	Lys synthesis
235	HSerDHNADP_h	H-Ser dehydrogenase	Met synthesis, Thr synthesis
236	HSerDHNAD_h	H-Ser dehydrogenase	Met synthesis, Thr synthesis
237	HSerK_h	H-Ser kinase	Met synthesis, Thr synthesis
238	CTHS_h	CTH synthase	Met synthesis
239	CTHL_h	CTH beta-lyase	Met synthesis
240	5M-THFOR_c	5M-THF oxidoreductase	Met synthesis, THF recycling
241	MetS_c	Met synthase	Met synthesis
242	GlyHMT_c	Gly hydroxymethyltransferase	Met synthesis, THF recycling
243	MetAdT_h	Met adenosyltransferase	Met synthesis
244	HCysMT_c	H-Cys S-Met-transf.	Met synthesis
245	Cysase_c	aH-Cysase	Met synthesis
246	CHRM_c	CHR mutase	Phe synthesis, Tyr synthesis
247	GPAT_h	Glu:PRE aminotransferase	Phe synthesis, Tyr synthesis
248	AGNDA_h	AGN dehydratase	Phe synthesis
249	Arginase_m	Arginase	Pro synthesis
250	Urease_m	Urease	Pro synthesis
251	OrnAT_m	Orn aminotransferase	Pro synthesis
252	GluK_c	Glu kinase	Pro synthesis
253	GluK_h	Glu kinase	Pro synthesis
254	GluK_m	Glu kinase	Pro synthesis
255	GluSeADH_c	GluSeA dehydrogenase	Pro synthesis
256	GluSeADH_h	GluSeA dehydrogenase	Pro synthesis
257	GluSeADH_m	GluSeA dehydrogenase	Pro synthesis
258	GluSeADA_c	spontaneous	Pro synthesis
259	GluSeADA_h	spontaneous	Pro synthesis
260	GluSeADA_m	spontaneous	Pro synthesis
261	P5CRNAD_c	P5C reductase	Pro synthesis
262	ProDHNAD_m	Pro dehydrogenase	Pro degradation
263	ProDHNADP_m	Pro dehydrogenase	Pro degradation
264	P5CDHNAD_h	P5C dehydrogenase	Pro degradation
265	P5CDHNAD_m	P5C dehydrogenase	Pro degradation
266	P5CDHNADP_m	P5C dehydrogenase	Pro degradation
267	PGADH_h	PGA dehydrogenase	Ser synthesis
268	PSerAT_h	PSer aminotransferase	Ser synthesis
269	PSerP_h	PSer phosphatase	Ser synthesis
270	SerRM_c	Ser racemase	Ser racemization
271	ThrS_h	Threonine synthase	Thr synthesis
272	ANTS_h	ANT synthase	Trp synthesis
273	ANTPRT_h	ANT PR-transferase	Trp synthesis
274	PRANTI_h	PR-ANT isomerase	Trp synthesis
275	IndGPS_h	Ind-GP synthase	Trp synthesis
276	IndGPL_h	Ind-GP lyase	Trp synthesis
277	TrpS_h	Trp synthase	Trp synthesis
278	AGNDH_h	AGN dehydrogenase	Tyr synthesis
279	BAATA3_h	B.-chain-aa transaminase	Val synthesis
280	ATase_h	ATase	IMP synthesis
281	PRAGlyL_h	PRA-Gly ligase	IMP synthesis
282	GARFT_h	GAR formyltransferase	IMP synthesis
283	FGAMS_h	FGAM synthase	IMP synthesis
284	FGAMCL_h	FGAM cyclo-ligase	IMP synthesis
285	AIRC_h	AIR carboxylase	IMP synthesis
286	SAICARS_h	SAICAR synthase	IMP synthesis
287	DCAMPL1_h	Adenylo-SCA lyase	IMP synthesis
288	AICARFT_h	AICAR formyltransferase	IMP synthesis
289	IMPCH_h	IMP cyclohydrolase	IMP synthesis
290	AMPDA_c	AMP deaminase	GMP synthesis
291	IMPDH_c	IMP dehydrogenase	GMP synthesis
292	GMPS_c	GMP synthase	GMP synthesis
293	DCAMPS_h	Adenylo-SCA synthase	AMP synthesis
294	DCAMPL2_h	Adenylo-SCA lyase	AMP synthesis
295	AspCT_h	Asp carbamoyltransferase	UMP synthesis
296	DHOase_h	DHOase	UMP synthesis
297	DHODH_m	DHO dehydrogenase	UMP synthesis
298	OROPRT_c	ORO PR-transferase	UMP synthesis
299	OMPDC_c	OMP decarboxylase	UMP synthesis
300	CTPS_c	CTP synthase	CTP synthesis
301	AMPK_c	adenylate kinase	nucleotide metabolism
302	AMPK_h	adenylate kinase	nucleotide metabolism
303	GMPK_c	guanylate kinase	nucleotide metabolism
304	NMPK_c	UMP/CMP kinase	nucleotide metabolism
305	CTPP_c	Nucleoside-triphosphatase	nucleotide metabolism
306	ADPR_c	Ribonucleotide reductase	nucleotide metabolism
307	CDPR_c	Ribonucleotide reductase	nucleotide metabolism
308	GDPR_c	Ribonucleotide reductase	nucleotide metabolism
309	UDPR_c	Ribonucleotide reductase	nucleotide metabolism
310	dUTPP_c	Deoxyuridine-triphosphatase	nucleotide metabolism
311	dTMPS_c	Thymidylate synthase	nucleotide metabolism
312	dTMPK_c	Thymidine monophosphate kinase	nucleotide metabolism
313	GDPK_c	Nucleoside-diphosphate kinase	nucleotide metabolism
314	GDPK_h	Nucleoside-diphosphate kinase	nucleotide metabolism
315	UDPK_c	Nucleoside-diphosphate kinase	nucleotide metabolism
316	dADPK_c	Nucleoside-diphosphate kinase	nucleotide metabolism
317	dCDPK_c	Nucleoside-diphosphate kinase	nucleotide metabolism
318	dGDPK_c	Nucleoside-diphosphate kinase	nucleotide metabolism
319	dTDPK_c	Nucleoside-diphosphate kinase	nucleotide metabolism
320	dUDPK_c	Nucleoside-diphosphate kinase	nucleotide metabolism
321	Tr_SO 4	SO4diffusion	transport
322	Tr_NO 2	NO2transporter	transport
323	Tr_NTT	Nucleotide transporter	transport
324	Tr_AAC	ADP/ATP carrier	transport
325	Tr_BT11	Brittle1 protein transporter	transport
326	Tr_BT12	Brittle1 protein transporter	transport
327	Tr_BT13	Brittle1 protein transporter	transport
328	Tr_NDT1	NAD transporter	transport
329	Tr_NDT2	NAD transporter	transport
330	Tr_TPT1	TP/Pi translocator	transport
331	Tr_TPT2	TP/Pi translocator	transport
332	Tr_TPT3	TP/Pi translocator	transport
333	Tr_PPT	PEP/Pi translocator	transport
334	Tr_GCA1	GCA/GCEA shuffle	transport
335	Tr_GCEA1	GCA/GCEA shuffle	transport
336	Tr_GPT1	G6P exporter	transport
337	Tr_pGlc	Glc transporter	transport
338	Tr_Mex1	Mas exporter	transport
339	Tr_PLT5	Polyol transporter 5	transport
340	Tr_DIC1	Dicarboxylate carrier	transport
341	Tr_DIC2	Dicarboxylate carrier	transport
342	Tr_DIT1	Dicarboxylate transporter	transport
343	Tr_DIT2	Dicarboxylate transporter	transport
344	Tr_DTC1A	Di-/ri-carboxylate carrier	transport
345	Tr_DTC1B	Di-/ri-carboxylate carrier	transport
346	Tr_DTC1C	Di-/ri-carboxylate carrier	transport
347	Tr_DTC2A	Di-/ri-carboxylate carrier	transport
348	Tr_DTC2B	Di-/ri-carboxylate carrier	transport
349	Tr_DTC2C	Di-/ri-carboxylate carrier	transport
350	Tr_DTC3A	Di-/ri-carboxylate carrier	transport
351	Tr_DTC3B	Di-/ri-carboxylate carrier	transport
352	Tr_DTC3C	Di-/ri-carboxylate carrier	transport
353	Tr_DTC4A	Di-/ri-carboxylate carrier	transport
354	Tr_DTC4B	Di-/ri-carboxylate carrier	transport
355	Tr_DTC4C	Di-/ri-carboxylate carrier	transport
356	Tr_SFC	SCA/Fum carrier	transport
357	Tr_BAT11	neutral amino acid transporter	transport
358	Tr_BAT12	neutral amino acid transporter	transport
359	Tr_BAT13	neutral amino acid transporter	transport
360	Tr_BAT14	neutral amino acid transporter	transport
361	Tr_BAT15	neutral amino acid transporter	transport
362	Tr_BAC1	Basic amino acid carriers	transport
363	Tr_BAC2	Basic amino acid carriers	transport
364	Tr_ProU	Pro uniporter	transport
365	Tr_ProA	Pro/Glu antiporter	transport
366	Tr_P5C1	P5C exporter	transport
367	Tr_P5C2	P5C exporter	transport
368	Tr_PRPP	PRPP exporter	transport
369	Tr_Fum	Fum exporter	transport
370	Tr_HCys	H-Cys exporter	transport
371	Tr_ORO	ORO exporter	transport
372	Tr_DHO1	DHO shuffle	transport
373	Tr_DHO 2	DHO shuffle	transport
374	Tr_GlySer	Gly/Ser shuffle	transport
375	Tr_O 2 h	O2 diffusion	transport
376	Tr_O 2 m	O2 diffusion	transport
377	Tr_O 2 p	O2 diffusion	transport
378	Tr_CO 2 h	CO2diffusion	transport
379	Tr_CO 2 m	CO2diffusion	transport
380	Tr_H 2 Oh	H2 O diffusion	transport
381	Tr_H 2 Om	H2 O diffusion	transport
382	Tr_H 2 Op	H2 O diffusion	transport
383	Tr_Hp	Proton diffusion	transport
384	Tr_NH 4 1	NH4diffusion	transport
385	Tr_NH 4 2	NH4diffusion	transport
386	Tr_H 2 S1	H2 S diffusion	transport
387	Tr_H 2 S2	H2 S diffusion	transport
388	Tr_AC1	AC diffusion	transport
389	Tr_AC2	AC diffusion	transport
390	Tr_Pyr1	Pyr diffusion	transport
391	Tr_Pyr2	Pyr diffusion	transport
392	Tr_Pyr3	Pyr diffusion	transport
393	Tr_GCA2	GCA diffusion	transport
394	Tr_GCEA2	GCEA diffusion	transport
395	Tr_Mal	Mal diffusion	transport
396	Tr_OAA	OAA diffusion	transport
397	Tr_KG	KG diffusion	transport
398	Tr_Ala1	Ala diffusion	transport
399	Tr_Arg1	Arg diffusion	transport
400	Tr_Asn1	Asn diffusion	transport
401	Tr_Asp	Asp diffusion	transport
402	Tr_Cys	Cys diffusion	transport
403	Tr_Glu1	Glu diffusion	transport
404	Tr_Gln	Gln diffusion	transport
405	Tr_Gly	Gly diffusion	transport
406	Tr_His1	His diffusion	transport
407	Tr_Ile1	Ile diffusion	transport
408	Tr_Leu1	Leu diffusion	transport
409	Tr_Lys1	Lys diffusion	transport
410	Tr_Met1	Met diffusion	transport
411	Tr_Phe1	Phe diffusion	transport
412	Tr_Pro1	Pro diffusion	transport
413	Tr_Ser1	Ser diffusion	transport
414	Tr_Thr1	Thr diffusion	transport
415	Tr_Trp1	Trp diffusion	transport
416	Tr_Tyr1	Tyr diffusion	transport
417	Tr_Val1	Val diffusion	transport
418	Tr_Ala2	Ala exporter	transport
419	Tr_Arg2	Arg exporter	transport
420	Tr_Asn2	Asn importer	transport
421	Tr_Asn3	Asn importer	transport
422	Tr_Glu2	Glu importer	transport
423	Tr_His2	His exporter	transport
424	Tr_His3	His importer	transport
425	Tr_Ile2	Ile exporter	transport
426	Tr_Ile3	Ile importer	transport
427	Tr_Leu2	Leu exporter	transport
428	Tr_Leu3	Leu importer	transport
429	Tr_Lys2	Lys exporter	transport
430	Tr_Met2	Met importer	transport
431	Tr_Met3	Met importer	transport
432	Tr_Phe2	Phe exporter	transport
433	Tr_Phe3	Phe importer	transport
434	Tr_Pro2	Pro importer	transport
435	Tr_Ser2	Ser exporter	transport
436	Tr_Ser3	Ser importer	transport
437	Tr_Thr2	Thr exporter	transport
438	Tr_Thr3	Thr importer	transport
439	Tr_Trp2	Trp exporter	transport
440	Tr_Trp3	Trp importer	transport
441	Tr_Tyr2	Tyr exporter	transport
442	Tr_Tyr3	Tyr importer	transport
443	Tr_Val2	Val exporter	transport
444	Tr_Val3	Val importer	transport
445	Si_H	Proton sink/source	im-/export
446	Im_hnu	Import Photon	import
447	Im_CO2	Import CO2	import
448	Im_H2 O	Import H2 O	import
449	Im_Pi	Import Pi	import
450	Im_NO3	Import NO3	import
451	Im_NH4	Import NH4	import
452	Im_SO4	Import SO4	import
453	Im_H2 S	Import H 2 S	import
454	Ex_O2	Export O2	export
455	Ex_Ala_c	Export Ala	export
456	Ex_Ala_h	Export Ala	export
457	Ex_Ala_m	Export Ala	export
458	Ex_Ala_p	Export Ala	export
459	Ex_Arg_c	Export Arg	export
460	Ex_Arg_h	Export Arg	export
461	Ex_Arg_m	Export Arg	export
462	Ex_Arg_p	Export Arg	export
463	Ex_Asn_c	Export Asn	export
464	Ex_Asn_h	Export Asn	export
465	Ex_Asn_m	Export Asn	export
466	Ex_Asn_p	Export Asn	export
467	Ex_Asp_c	Export Asp	export
468	Ex_Asp_h	Export Asp	export
469	Ex_Asp_m	Export Asp	export
470	Ex_Asp_p	Export Asp	export
471	Ex_Cys_c	Export Cys	export
472	Ex_Cys_h	Export Cys	export
473	Ex_Cys_m	Export Cys	export
474	Ex_Cys_p	Export Cys	export
475	Ex_Gln_c	Export Gln	export
476	Ex_Gln_h	Export Gln	export
477	Ex_Gln_m	Export Gln	export
478	Ex_Gln_p	Export Gln	export
479	Ex_Glu_c	Export Glu	export
480	Ex_Glu_h	Export Glu	export
481	Ex_Glu_m	Export Glu	export
482	Ex_Glu_p	Export Glu	export
483	Ex_Gly_c	Export Gly	export
484	Ex_Gly_h	Export Gly	export
485	Ex_Gly_m	Export Gly	export
486	Ex_Gly_p	Export Gly	export
487	Ex_His_c	Export His	export
488	Ex_His_h	Export His	export
489	Ex_His_m	Export His	export
490	Ex_His_p	Export His	export
491	Ex_Ile_c	Export Ile	export
492	Ex_Ile_h	Export Ile	export
493	Ex_Ile_m	Export Ile	export
494	Ex_Ile_p	Export Ile	export
495	Ex_Leu_c	Export Leu	export
496	Ex_Leu_h	Export Leu	export
497	Ex_Leu_m	Export Leu	export
498	Ex_Leu_p	Export Leu	export
499	Ex_Lys_c	Export lys	export
500	Ex_Lys_h	Export lys	export
501	Ex_Lys_m	Export lys	export
502	Ex_Lys_p	Export lys	export
503	Ex_Met_c	Export Met	export
504	Ex_Met_h	Export Met	export
505	Ex_Met_m	Export Met	export
506	Ex_Met_p	Export Met	export
507	Ex_Phe_c	Export Phe	export
508	Ex_Phe_h	Export Phe	export
509	Ex_Phe_m	Export Phe	export
510	Ex_Phe_p	Export Phe	export
511	Ex_Pro_c	Export Pro	export
512	Ex_Pro_h	Export Pro	export
513	Ex_Pro_m	Export Pro	export
514	Ex_Pro_p	Export Pro	export
515	Ex_Ser_c	Export Ser	export
516	Ex_Ser_h	Export Ser	export
517	Ex_Ser_m	Export Ser	export
518	Ex_Ser_p	Export Ser	export
519	Ex_Thr_c	Export Thr	export
520	Ex_Thr_h	Export Thr	export
521	Ex_Thr_m	Export Thr	export
522	Ex_Thr_p	Export Thr	export
523	Ex_Trp_c	Export Trp	export
524	Ex_Trp_h	Export Trp	export
525	Ex_Trp_m	Export Trp	export
526	Ex_Trp_p	Export Trp	export
527	Ex_Tyr_c	Export Tyr	export
528	Ex_Tyr_h	Export Tyr	export
529	Ex_Tyr_m	Export Tyr	export
530	Ex_Tyr_p	Export Tyr	export
531	Ex_Val_c	Export Val	export
532	Ex_Val_h	Export Val	export
533	Ex_Val_m	Export Val	export
534	Ex_Val_p	Export Val	export
535	Ex_starch	Export starch	export
536	Ex_Glc	Export glucose	export
537	Ex_Frc	Export fructose	export
538	Ex_Suc	Export Suc	export
539	Ex_cellulose	Export cell wall precursor	export
540	Ex_Mas	Export maltose	export
541	Ex_MACP	Export fatty acid precursor	export
542	Ex_Tre	Export signaling precursor	export
543	NGAM_c	Maintenance	maintenance
544	NGAM_h	Maintenance	maintenance
545	NGAM_m	Maintenance	maintenance
546	Bio_AA	Amino acid composition	biomass reaction
547	Bio_CLim	Carbon limiting biomass	biomass reaction
548	Bio_NLim	Nitrogen limiting biomass	biomass reaction
549	Bio_opt	Light limiting biomass	biomass reaction

## Sheet: S5 - pathways
Supplemental Table: Pathway ranking by enrichement analysis for large changes using Fishers exact test (P), P -rank and odds-ratios. Pathways are sorted according to ascending relative pathway significance.
Pathway		Nominal pathway significance					Relative pathway significance
		P-value	P-rank	Odds-ratio		P-value_BenjaminiHochberg	P-value	P-rank	Odds-ratio	P-value_BenjaminiHochberg
CBC		9.47147e-05	1	Inf		0.00298351	9.47147e-05	1	Inf	0.00596703
glycolysis		0.00169625	4	5.81481		0.0213727	0.00025589	2	12.8919	0.00806053
gluconeogenesis		0.00040877	3	Inf		0.00643812	0.00040877	3	Inf	0.00858416
photorespiration		9.47147e-05	1	Inf		0.00298351	0.00142584	4	0	0.022457
Glu degradation		0.030275	10	Inf		0.173393	0.030275	7	9.39161	0.239846
light reactions		0.030275	10	Inf		0.173393	0.030275	7	2.54839	0.239846
oxidative phosphorylation		0.030275	10	Inf		0.173393	0.030275	7	0	0.239846
IMP synthesis		0.999591	39	0.0943396		1	0.0304567	8	Inf	0.239846
Glu synthesis		0.0604429	11	6.19481		0.275968	0.0604429	9	Inf	0.351232
GLX cycle		0.0613263	13	Inf		0.275968	0.0613263	11	Inf	0.351232
Pyr decarboxylation		0.0613263	13	Inf		0.275968	0.0613263	11	0.662447	0.351232
Pyr metabolism		0.077129	14	2.26984		0.323942	0.077129	12	6.19481	0.404927
PPP		0.0867435	15	3.61438		0.341552	0.0867435	13	Inf	0.420372
TCA cycle		0.109202	17	2.75439		0.382207	0.109202	14	Inf	0.491409
NO3 assimilation		0.123824	18	Inf		0.410576	0.123824	15	2.26984	0.520063
Pro degradation		0.185531	19	4.07692		0.584424	0.185531	16	3.61438	0.73053
Suc degradation		0.00730628	5	Inf		0.076716	0.223967	17	2.02564	0.829994
Tre synthesis		1	62	0		1	0.249216	18	2.75439	0.831521
starch degradation		0.981776	36	0.276673		1	0.250776	19	Inf	0.831521
Leu synthesis		0.00040877	3	Inf		0.00643812	1	63	4.70861	1
Val synthesis		0.0148972	6	Inf		0.134075	1	63	0.807345	1
Thr synthesis		0.030275	10	Inf		0.173393	0.814469	31	Inf	1
starch synthesis		0.107164	16	5.12903		0.382207	0.342267	20	4.07692	1
carbon fixation		0.249216	22	Inf		0.682636	0.750784	29	2.01266	1
A-CoA synthesis		0.249216	22	Inf		0.682636	1	63	Inf	1
fatty acid synthesis		0.249216	22	Inf		0.682636	1	63	Inf	1
PPi recycling		0.311319	23	3.03822		0.817212	0.938674	36	0.171461	1
Suc synthesis		0.374987	24	1.51948		0.944968	0.374987	21	1	1
Asp synthesis		0.5	27	1.50955		1	0.5	23	0	1
Pro synthesis		0.5	27	1.17429		1	0.5	23	0	1
cellulose synthesis		0.5	29	2.01266		1	0.5	24	0.32914	1
Ser racemization		0.5	30	Inf		1	0.5	27	1.51948	1
PRPP synthesis		1	62	0		1	0.5	27	1.50955	1
TRX recycling		1	62	0		1	0.5	27	1.17429	1
Arg synthesis		0.99826	38	0.119497		1	0.749224	28	0	1
nucleotide metabolism		0.999999	40	0.0466733		1	0.755311	30	0.496855	1
Ala synthesis		0.5	29	2.01266		1	0.876176	34	0.490446	1
AMP synthesis		0.876176	34	0.496855		1	0.876176	34	0.276673	1
Gln synthesis		0.876176	34	0.496855		1	0.876176	34	0.496855	1
Gly synthesis		0.749224	32	0.794872		1	0.913257	35	0.496855	1
THF recycling		1	62	0		1	0.969725	37	2.03896	1
Lys synthesis		0.749224	32	0.794872		1	0.981776	38	0	1
Met synthesis		0.957135	35	0.430199		1	0.998574	39	0.794872	1
Shikimate pathway		0.5	27	1.34188		1	1	63	Inf	1
Ile synthesis		0.992694	37	0.161426		1	1	63	0.245283	1
ADN salvage		1	62	0		1	1	63	0	1
Cys synthesis		1	62	0		1	1	63	0	1
GMP synthesis		1	62	0		1	1	63	0	1
His synthesis		1	62	0		1	1	63	0	1
Phe synthesis		1	62	0		1	1	63	0	1
SO4 assimilation		1	62	0		1	1	63	0	1
Ser synthesis		1	62	0		1	1	63	0	1
Trp synthesis		1	62	0		1	1	63	0	1
Tyr synthesis		1	62	0		1	1	63	0	1
UMP synthesis		1	62	0		1	1	63	0	1
biomass reaction		1	62	NaN		1	1	63	NaN	1
export		1	62	NaN		1	1	63	NaN	1
im-/export		1	62	NaN		1	1	63	NaN	1
import		1	62	NaN		1	1	63	NaN	1
maintenance		1	62	NaN		1	1	63	NaN	1
transport		1	62	NaN		1	1	63	NaN	1
Asn synthesis		1	62	0		1	1	63	0	1
CTP synthesis		1	62	0		1	1	63	0	1
NaN		not avaialble
Inf		infinity

## Sheet: S6 - exempl. morphom. analysis
Supplemental Table: Exemplary morphometric analysis. For each morphometric parameter a time point specific difference is calculated and normalized to the respective maximum value over all time points. Considered time points are 0, 7 and 21 days after temperature shift (in the absence of measurements for 1 day after temperature shift). Morphometric parameters are more similar between wild type and…
Morphometrics data
	WT_week0	MT_week0	WT_week1	MT_week1	WT_week3	MT_week3
Diameter1 [cm]	3.854	3.11066	4.36747	3.07177	7.18995	6.01453
Diameter1 [cm]	4.59435	3.52846	4.8445	4.35544	9.81485	4.73565
Diameter1 [cm]	5.72055	3.71091	5.45225	4.52689	11.093	5.95018
Diameter2 [cm]	3.80114	2.78188	4.22963	3.34744	7.77873	4.57998
Diameter2 [cm]	3.72781	3.31599	5.09241	3.4717	9.76882	5.08174
Diameter2 [cm]	4.75752	3.82938	5.68798	3.81822	8.61152	5.78547
Leafarea [cm²]	3.47625	3.59972	5.80281	5.34778	23.4343	12.0084
Leafarea [cm²]	6.00859	3.50204	8.82486	5.47623	37.1504	10.8975
Leafarea [cm²]	7.47601	5.04197	9.23853	6.96077	35.4299	14.5351
Perimeter [cm]	25.4134	25.0005	23.2976	24.0582	43.6489	32.2015
Perimeter [cm]	39.2623	22.0843	36.4224	21.4202	79.3643	26.8186
Perimeter [cm]	32.5994	31.9286	37.4127	28.9618	74.7447	32.3867
Mean of parameters
	WT_week0	MT_week0	WT_week1	MT_week1	WT_week3	MT_week3
Diameter1 [cm]	4.72296	3.45001	4.88807	3.9847	9.36592	5.56678
Diameter2 [cm]	4.09549	3.30908	5.00334	3.54579	8.71969	5.14906
Leafarea [cm²]	5.65361	4.04791	7.9554	5.92826	32.0049	12.4803
Perimeter [cm]	32.425	26.3378	32.3776	24.8134	65.9193	30.4689
Difference of morphometric parameters between WT and MT at each time point - weeks are now displayed as days
	day 0	day 7	day 21
Diameter1 [cm]	1.27295	0.903375	3.79914
Diameter2 [cm]	0.78641	1.45755	3.57063
Leafarea [cm²]	1.6057	2.02714	19.5246
Perimeter [cm]	6.08726	7.56417	35.4503
Normalized morphometric differences to each parameters respective maximum value
	day 0	day 7	day 21
Diameter1	0.335064	0.237784	1
Diameter2	0.220244	0.408205	1
Leafarea	0.0822402	0.103825	1
Perimeter	0.171712	0.213374	1

## Sheet: S7 - predictedFluxDif.&Fluxes
Supplemental Table: Predicted flux difference [mmol gDW^-1 h^-1] between wild type and mutant before (day 0) and after shift from 20°C to 10°C (days 1-21). Predicted wild type and mutant flux [mmol gDW^-1 h^-1] before (day 0) and after shift from 20°C to 10°C (days 1-21).
Reaction name	Reaction name abbreviation	Pathway affiliation		Prediction of flux difference (wild type - mutant)					Change of flux difference between time points				Prediction of flux (wild type)					Prediction of flux wild type (wild type)				Prediction of flux (mutant)					Prediction of flux difference between time points mutant
				Day 0	Day 1	Day 7	Day 21		Day 0 – Day 1	Day 1 – Day 7	Day 7 – Day 21		Day 0	Day 1	Day 7	Day 21		Day 0 – Day 1	Day 1 – Day 7	Day 7 – Day 21		Day 0	Day 1	Day 7	Day 21		Day 0 – Day 1	Day 1 – Day 7	Day 7 – Day 21
Mean				-0.216232	-0.221403	-0.223003	-0.68488		0.00517065	0.00160033	0.461876		6.62686	6.62119	6.62799	6.39464		0.0056749	-0.0067988	0.233348		6.84315	6.84263	6.85105	7.0796		0.000526218	-0.00842017	-0.228556
Standard deviation				1.53383	1.53895	1.59724	5.16216		0.238128	0.172235	3.88055		43.1294	43.0668	43.0352	42.7658		0.351296	0.21662	3.70778		42.806	42.7777	42.7328	42.1531		0.130677	0.23906	5.10238
Minimum				-9.2118	-9.2917	-9.7737	-27.182		-1.8948	-1.01806	-22.4246		-202.76	-202.76	-202	-202.76		-2.7216	-1.6811	-27.8659		-201.21	-201.2	-201.13	-204.55		-0.82677	-1.70107	-26.7968
Maximum				7.7988	7.8704	8.4074	30.832		1.88823	0.9785	17.4083		500	500	500	500		2.7215	1.5592	27.866		497.6	497.53	497.16	484.76		0.965	2.0899	25.104
photosystem II	PSII_h	light reactions		0.60102	0.61743	0.71121	3.8108		-0.01641	-0.09378	-3.09959		125	125	125	125		0	0	0		124.4	124.38	124.29	121.19		0.02	0.09	3.1
cytochrom b6f complex	Cytb6f_h	light reactions		1.202	1.2349	1.4224	7.6215		-0.0329	-0.1875	-6.1991		250	250	250	250		0	0	0		248.8	248.77	248.58	242.38		0.03	0.19	6.2
photosystem I	PSI_h	light reactions		2.4041	2.4697	2.8448	15.243		-0.0656	-0.3751	-12.3982		500	500	500	500		0	0	0		497.6	497.53	497.16	484.76		0.07	0.37	12.4
FNR	Fd-NADPR_h	light reactions		5.2379	5.2262	4.6611	1.3995		0.0117	0.5651	3.2616		221.49	221.49	221.01	221.49		0	0.48	-0.48		216.25	216.27	216.35	220.09		-0.02	-0.08	-3.74
ATPase	ATPase_h	light reactions		0.51516	0.52923	0.60961	3.2664		-0.01407	-0.08038	-2.65679		107.14	107.14	107.14	107.14		0	0	0		106.63	106.61	106.53	103.88		0.02	0.08	2.65
RuBisCO	RBC_h	CBC		7.7988	7.8704	8.4074	30.832		-0.0716	-0.537	-22.4246		100.97	100.97	100.97	100.97		0	0	0		93.174	93.102	92.565	70.14		0.072	0.537	22.425
PGA kinase	PGAK_h	CBC, glycolysis		1.5493	1.5677	1.6293	-6.8551		-0.0184	-0.0616	8.4844		202.76	202.76	202.76	202.76		0	0	0		201.21	201.2	201.13	209.62		0.01	0.07	-8.49
GAP dehydrogenase	GAPDH1_h	CBC		0.0068318	0	0.76308	-5.063		0.0068318	-0.76308	5.82608		0.0068318	0	0.76308	0		0.0068318	-0.76308	0.76308		0	0	0	5.063		0	0	-5.063
TP isomerase	TPI_h	CBC, glycolysis		0.59544	1.033	0.67937	-2.0829		-0.43756	0.35363	2.76227		97.92	98.792	98.6	70.734		-0.872	0.192	27.866		97.324	97.758	97.921	72.817		-0.434	-0.163	25.104
FBP aldolase	FBPA_h	CBC, glycolysis		0.21639	-0.077461	0.18999	3.9405		0.293851	-0.267451	-3.75051		70.734	70.176	70.45	70.734		0.558	-0.274	-0.284		70.517	70.254	70.26	66.794		0.263	-0.006	3.466
FBPase	FBPase_h	CBC, glycolysis		0.092702	-0.1564	0.18999	3.9405		0.249102	-0.34639	-3.75051		70.734	70.176	70.45	70.734		0.558	-0.274	-0.284		70.641	70.333	70.26	66.794		0.308	0.073	3.466
F6P transketolase	FTK_h	CBC, PPP		-0.37265	-0.37483	-0.35289	1.4532		0.00218	-0.02194	-1.80609		34.194	34.194	34.194	34.194		0	0	0		34.567	34.569	34.547	32.741		-0.002	0.022	1.806
SBP aldolase	SBPA_h	CBC		-0.050379	0.088581	-0.0026575	0		-0.13896	0.0912385	-0.0026575		0.00053714	0.26292	0.28465	0		-0.262383	-0.02173	0.28465		0.050916	0.17434	0.28731	0		-0.123424	-0.11297	0.28731
SBPase	SBPase_h	CBC		-0.050379	0.088581	-0.0026575	5.0131e-17		-0.13896	0.0912385	-0.0026575		0.00053714	0.26292	0.28465	5.0131e-17		-0.262383	-0.02173	0.28465		0.050916	0.17434	0.28731	0		-0.123424	-0.11297	0.28731
S7P transketolase	STK_h	CBC, PPP		-0.49403	-0.49694	-0.47945	1.1614		0.00291	-0.01749	-1.64085		33.532	33.532	33.532	33.532		0	0	0		34.026	34.029	34.011	32.371		-0.003	0.018	1.64
Ru5P epimerase	Ru5PE_h	CBC, PPP		-0.86668	-0.87177	-0.83234	2.6146		0.00509	-0.03943	-3.44694		67.726	67.726	67.726	67.726		0	0	0		68.593	68.598	68.558	65.111		-0.005	0.04	3.447
R5P isomerase	R5PI_h	CBC, PPP		-0.54443	-0.54764	-0.53199	1.0402		0.00321	-0.01565	-1.57219		33.257	33.257	33.257	33.257		0	0	0		33.802	33.805	33.789	32.217		-0.003	0.016	1.572
PRK	Ru5PK_h	CBC		-1.4111	-1.4194	-1.3643	3.6548		0.0083	-0.0551	-5.0191		100.98	100.98	100.98	100.98		0	0	0		102.39	102.4	102.35	97.328		-0.01	0.05	5.022
G6P isomerase	PGI_h	starch synthesis		1.0327	0.88289	1.0197	1.3259		0.14981	-0.13681	-0.3062		3.0083	2.7133	3.0083	3.0083		0.295	-0.295	0		1.9756	1.8304	1.9887	1.6824		0.1452	-0.1583	0.3063
Phosphoglucomutase	PGM_h	starch synthesis		0.54236	0.54409	0.53013	1.3259		-0.00173	0.01396	-0.79577		3.0083	3.0083	3.0083	3.0083		0	0	0		2.466	2.4642	2.4782	1.6824		0.0018	-0.014	0.7958
G1P adenylyltransferase	AGPase_h	starch synthesis		0.21343	0.23049	0.45554	1.3259		-0.01706	-0.22505	-0.87036		3.0083	3.0083	3.0083	3.0083		0	0	0		2.7949	2.7778	2.5528	1.6824		0.0171	0.225	0.8704
starch synthase	StS_h1	starch synthesis		0.2642	0.26423	0.26248	0.65713		-3e-05	0.00175	-0.39465		1.491	1.491	1.491	1.491		0	0	0		1.2268	1.2267	1.2285	0.83384		0.0001	-0.0018	0.39466
starch synthase	StS_h2	starch synthesis		-0.053191	-0.036176	0.19054	0.66294		-0.017015	-0.226716	-0.4724		1.5042	1.5042	1.5042	1.5042		0	0	0		1.5574	1.5403	1.3136	0.84122		0.0171	0.2267	0.47238
starch synthase	StS_h3	starch synthesis		0.002419	0.0024337	0.0025221	0.0058156		-1.47e-05	-8.84e-05	-0.0032935		0.013195	0.013195	0.013195	0.013195		0	0	0		0.010776	0.010761	0.010673	0.0073795		1.5e-05	8.8e-05	0.0032935
amylase	bAMY1_h	starch degradation		-0.0091303	-0.010761	-0.022501	-2.1911e-20		0.0016307	0.01174	-0.022501		-1.3529e-26	-9.1044e-25	2.0824e-13	2.4277e-25		8.96911e-25	-2.0824e-13	2.0824e-13		0.0091303	0.010761	0.022501	2.1911e-20		-0.0016307	-0.01174	0.022501
amylase	bAMY2_h	starch degradation		0.011549	0.013195	0.0026373	0.0058156		-0.001646	0.0105577	-0.0031783		0.013195	0.013195	0.013195	0.013195		0	0	0		0.0016459	0	0.010558	0.0073795		0.0016459	-0.010558	0.0031785
disproportionating enzyme	DPE11_h	starch degradation		-0.0091303	-0.010761	-0.022501	-6.2799e-21		0.0016307	0.01174	-0.022501		0	0	0	2.2383e-25		0	0	-2.2383e-25		0.0091303	0.010761	0.022501	6.2801e-21		-0.0016307	-0.01174	0.022501
disproportionating enzyme	DPE12_h	starch degradation		0	0	0	0		0	0	0		0	0	0	0		0	0	0		0	0	0	0		0	0	0
disproportionating enzyme	DPE13_h	starch degradation		0	0	-0.022386	6.3e-21		0	0.022386	-0.022386		0	0	0	4.2552e-24		0	0	-4.2552e-24		0	0	0.022386	-6.2957e-21		0	-0.022386	0.022386
disproportionating enzyme	DPE2_c	starch degradation		0	6.4371e-16	0	0		-6.4371e-16	6.4371e-16	0		0	6.4371e-16	0	0		-6.4371e-16	6.4371e-16	0		0	0	0	0		0	0	0
Hexokinase	HEXK_c	starch degradation, Suc degradation		-0.10129	-0.10114	-0.25191	-0.95719		-0.00015	0.15077	0.70528		0	0	0	4.39e-11		0	0	-4.39e-11		0.10129	0.10114	0.25191	0.95719		0.00015	-0.15077	-0.70528
(starch) phosphorylase	StP1_h	starch degradation		-0.32894	-0.3136	-0.074584	0		-0.01534	-0.239016	-0.074584		0	0	0	0		0	0	0		0.32894	0.3136	0.074584	0		0.01534	0.239016	0.074584
(starch) phosphorylase	StP21_c	starch degradation		1.7148e-17	0	-1.2012e-25	0		1.7148e-17	1.2012e-25	-1.2012e-25		0	0	0	0		0	0	0		-1.7148e-17	0	1.2012e-25	0		-1.7148e-17	-1.2012e-25	1.2012e-25
TP isomerase	TPI_c	Suc synthesis, gluconeogenesis, glycolysis		-0.13447	-0.56907	-0.12743	7.8894		0.4346	-0.44164	-8.01683		-22.952	-23.823	-23.632	4.2339		0.871	-0.191	-27.8659		-22.817	-23.254	-23.505	-3.6555		0.437	0.251	-19.8495
FBP aldolase	FBPA_c	Suc synthesis, gluconeogenesis, glycolysis		0.29495	0.45285	0.36461	1.866		-0.1579	0.08824	-1.50139		4.2339	4.5289	4.2339	4.2339		-0.295	0.295	0		3.9389	4.076	3.8692	2.3678		-0.1371	0.2068	1.5014
FBPase	FBPase_c	Suc synthesis, gluconeogenesis, glycolysis		0.29495	0.45285	0.36461	1.0588		-0.1579	0.08824	-0.69419		4.2339	4.5289	4.2339	4.2339		-0.295	0.295	0		3.9389	4.076	3.8692	3.1751		-0.1371	0.2068	0.6941
F6P kinase	F6PK2_c	Suc synthesis		0	0	0	0		0	0	0		0	0	0	0		0	0	0		0	0	0	0		0	0	0
F26BP phosphorylase	F26BPPh_c	Suc synthesis		-8.7696e-16	-2.754e-16	-2.025e-17	-1.4167e-16		-6.0156e-16	-2.5515e-16	1.2142e-16		-8.7696e-16	-2.754e-16	-2.025e-17	-1.4167e-16		-6.0156e-16	-2.5515e-16	1.2142e-16		0	0	0	0		0	0	0
G6P isomerase	PGI_c	Suc synthesis, Suc degradation, gluconeogenesis		0.25537	0.41302	0.32334	1.7709		-0.15765	0.08968	-1.44756		4.0179	4.3129	4.0179	4.0179		-0.295	0.295	0		3.7626	3.8999	3.6946	2.2471		-0.1373	0.2053	1.4475
Phosphoglucomutase	PGM_c	Suc synthesis, Suc degradation		0.64388	0.65015	0.56041	0.81238		-0.00627	0.08974	-0.25197		4.015	4.015	4.015	4.015		0	0	0		3.3711	3.3649	3.4546	3.2026		0.0062	-0.0897	0.252
UDPG pyrophosphorylase	UGPase_c	Suc synthesis, Suc degradation, PPi recycling		0.64388	0.65015	0.56041	0.81238		-0.00627	0.08974	-0.25197		4.015	4.015	4.015	4.015		0	0	0		3.3711	3.3649	3.4546	3.2026		0.0062	-0.0897	0.252
S6P synthase	S6PS_c	Suc synthesis		0.039585	0.039826	0.041273	-0.10189		-0.000241	-0.001447	0.143163		0.21593	0.21593	0.21593	0.21593		0	0	0		0.17634	0.1761	0.17466	0.31781		0.00024	0.00144	-0.14315
S6P phosphorylase	S6PPh_c	Suc synthesis		0.039585	0.039826	0.041273	-0.10189		-0.000241	-0.001447	0.143163		0.21593	0.21593	0.21593	0.21593		0	0	0		0.17634	0.1761	0.17466	0.31781		0.00024	0.00144	-0.14315
Suc synthase	SucS_c	Suc degradation		0.086184	0.084369	0.20079	0.74578		0.001815	-0.116421	-0.54499		-0.032583	-0.032583	-0.032583	-0.032583		0	0	0		-0.11877	-0.11695	-0.23338	-0.77836		-0.00182	0.11643	0.54498
Fructofuranosidase	FrcFD_c	Suc degradation		-0.075028	-0.073145	-0.18916	-0.91601		-0.001883	0.116015	0.72685		0.093437	0.093437	0.093437	0.093437		0	0	0		0.16847	0.16658	0.2826	1.0095		0.00189	-0.11602	-0.7269
Fructokinase	FrcK_c	Suc degradation		0	0	0	-0.19705		0	0	0.19705		0	0	0	0		0	0	0		0	0	0	0.19705		0	0	-0.19705
UDPG:G6P glucosyltransferase	TPS_c	Tre synthesis		0.00053522	0.00053848	0.00055805	0.0012868		-3.26e-06	-1.957e-05	-0.00072875		0.0029195	0.0029195	0.0029195	0.0029195		0	0	0		0.0023843	0.0023811	0.0023615	0.0016328		3.2e-06	1.96e-05	0.0007287
Tre phosphatase	TPP_c	Tre synthesis		0.00053522	0.00053848	0.00055805	0.0012868		-3.26e-06	-1.957e-05	-0.00072875		0.0029195	0.0029195	0.0029195	0.0029195		0	0	0		0.0023843	0.0023811	0.0023615	0.0016328		3.2e-06	1.96e-05	0.0007287
cellulose synthase	CeS_c1	cellulose synthesis		0.34497	0.34708	0.35969	0.82938		-0.00211	-0.01261	-0.46969		1.8818	1.8818	1.8818	1.8818		0	0	0		1.5368	1.5347	1.5221	1.0524		0.0021	0.0126	0.4697
cellulose synthase	CeS_c2	cellulose synthesis		0.34497	0.34708	0.35969	0.82938		-0.00211	-0.01261	-0.46969		1.8818	1.8818	1.8818	1.8818		0	0	0		1.5368	1.5347	1.5221	1.0524		0.0021	0.0126	0.4697
cellulose synthase	CeS_c3	cellulose synthesis		0	0	0	0		0	0	0		0	0	0	0		0	0	0		0	0	0	0		0	0	0
Mal dehydrogenase	MalDH1_c	gluconeogenesis		-3.1176	-2.8461	-2.4291	-6.1517		-0.2715	-0.417	3.7226		3.0681	3.3567	3.94	0.73664		-0.2886	-0.5833	3.20336		6.1857	6.2027	6.3691	6.8883		-0.017	-0.1664	-0.5192
PEP carboxylase	PEPC1_c	gluconeogenesis		-0.032996	-0.11642	-0.46447	-2.6795		0.083424	0.34805	2.21503		0	0	0	0		0	0	0		0.032996	0.11642	0.46447	2.6795		-0.083424	-0.34805	-2.21503
PEP carboxylase	PEPC2_c	gluconeogenesis		-0.72345	-0.7175	-0.66271	-1.4657		-0.00595	-0.05479	0.80299		-9.3453	-9.3453	-9.3453	-9.3453		0	0	0		-8.6219	-8.6278	-8.6826	-7.8796		0.0059	0.0548	-0.803
Enolase	Enol_c	gluconeogenesis, glycolysis		-0.76037	-0.83392	-1.2663	-0.83695		0.07355	0.43238	-0.42935		-9.3492	-9.3453	-9.4844	-18.718		-0.0039	0.1391	9.2336		-8.5889	-8.5114	-8.2181	-17.881		-0.0775	-0.2933	9.6629
PGA mutase	PGAM_c	gluconeogenesis, glycolysis		-0.76037	-0.83392	-1.2663	-0.83695		0.07355	0.43238	-0.42935		-9.3492	-9.3453	-9.4844	-18.718		-0.0039	0.1391	9.2336		-8.5889	-8.5114	-8.2181	-17.881		-0.0775	-0.2933	9.6629
PGA kinase	PGAK_c	gluconeogenesis, glycolysis		-1.0157	-1.0303	-0.89466	9.6976		0.0146	-0.13564	-10.5923		-18.718	-18.718	-18.718	-18.718		0	0	0		-17.702	-17.687	-17.823	-28.415		-0.015	0.136	10.592
GAP dehydrogenase	GAPDH2_c	gluconeogenesis, glycolysis		1.0157	1.0303	0.89466	-9.6976		-0.0146	0.13564	10.5923		18.718	18.718	18.718	18.718		0	0	0		17.702	17.687	17.823	28.415		0.015	-0.136	-10.592
GAP dehydrogenase	GAPDH3_c	glycolysis		0	0	0	-10.186		0	0	10.186		0	0	0	0		0	0	0		0	0	0	10.186		0	0	-10.186
6-Phosphofructokinase	F6PK1_c	glycolysis		0	0	0	-0.80724		0	0	0.80724		0	0	0	0		0	0	0		0	0	0	0.80724		0	0	-0.80724
6-Phosphofructokinase	F6PK1_h	glycolysis		-0.12369	-0.078939	0	0		-0.044751	-0.078939	0		0	0	0	0		0	0	0		0.12369	0.078939	0	0		0.044751	0.078939	0
GAP dehydrogenase	GAPDH2_h	glycolysis		-1.5425	-1.5677	-0.86627	1.792		0.0252	-0.70143	-2.65827		-202.76	-202.76	-202	-202.76		0	-0.76	0.76		-201.21	-201.2	-201.13	-204.55		-0.01	-0.07	3.42
PGA mutase	PGAM_h	glycolysis		2.2944	2.2867	2.1677	7.4676		0.0077	0.119	-5.2999		8.3062	8.3101	8.171	-1.0623		-0.0039	0.1391	9.2333		6.0118	6.0234	6.0033	-8.5299		-0.0116	0.0201	14.5332
Enolase	Enol_h	glycolysis		2.2944	2.2867	2.1677	7.4676		0.0077	0.119	-5.2999		8.3062	8.3101	8.171	-1.0623		-0.0039	0.1391	9.2333		6.0118	6.0234	6.0033	-8.5299		-0.0116	0.0201	14.5332
Pyr kinase	PyrK_c	glycolysis		0	0	0	0		0	0	0		0	0	0	0		0	0	0		0	0	0	0		0	0	0
Pyr kinase	PyrK_h	glycolysis		0.88814	0.88814	0.88814	0.88814		0	0	0		0.88814	0.88814	0.88814	0.88814		0	0	0		0	0	0	0		0	0	0
Pyr dehydrogenase	PyrDH1_m	Pyr decarboxylation		-1.2721	-1.2699	-1.2209	1.1052		-0.0022	-0.049	-2.3261		2.6272	2.6272	2.6272	2.6272		0	0	0		3.8992	3.8971	3.848	1.522		0.0021	0.0491	2.326
Pyr dehydrogenase	PyrDH2_m	Pyr decarboxylation		-1.2721	-1.2699	-1.2209	1.1052		-0.0022	-0.049	-2.3261		2.6272	2.6272	2.6272	2.6272		0	0	0		3.8992	3.8971	3.848	1.522		0.0021	0.0491	2.326
DHL acetyltransferase	DHLAcT_m	Pyr decarboxylation		-1.2721	-1.2699	-1.2209	1.1052		-0.0022	-0.049	-2.3261		2.6272	2.6272	2.6272	2.6272		0	0	0		3.8992	3.8971	3.848	1.522		0.0021	0.0491	2.326
DHL dehydrogenase	DHLDH2_m	Pyr decarboxylation, TCA cycle		-1.2721	-1.2699	-1.2209	1.1052		-0.0022	-0.049	-2.3261		2.6272	2.6272	2.6272	2.6272		0	0	0		3.8992	3.8971	3.848	1.522		0.0021	0.0491	2.326
Cit synthase	CitS_m	TCA cycle, GLX cycle		-1.2721	-1.2699	-1.2209	1.1052		-0.0022	-0.049	-2.3261		2.6272	2.6272	2.6272	2.6272		0	0	0		3.8992	3.8971	3.848	1.522		0.0021	0.0491	2.326
Aconitase dehydration	cACNDHA_m	TCA cycle, GLX cycle		-0.81135	-0.84087	-0.84565	1.0089		0.02952	0.00478	-1.85455		2.0725	2.0686	2.0276	2.125		0.0039	0.041	-0.0974		2.8839	2.9095	2.8732	1.1161		-0.0256	0.0363	1.7571
Aconitase hydration	cACNHA_m	TCA cycle, GLX cycle		-0.55386	-0.61529	-0.51783	0.9102		0.06143	-0.09746	-1.42803		2.1104	1.9702	2.0048	2.125		0.1402	-0.0346	-0.1202		2.6642	2.5855	2.5226	1.2148		0.0787	0.0629	1.3078
iCit dehydrogenase	iCitDHNAD_m	TCA cycle		0.017629	1.2422	1.393	0		-1.22457	-0.1508	1.393		0.017629	1.2422	1.393	0		-1.22457	-0.1508	1.393		0	0	0	0		0	0	0
KG dehydrogenase	KGDH_m	TCA cycle		-5.0328e-12	6.74e-10	-4.0207e-17	-3.1419e-15		-6.79033e-10	6.74e-10	3.10169e-15		-5.0328e-12	9.2618e-23	1.3337e-24	0		-5.0328e-12	9.12843e-23	1.3337e-24		0	-6.74e-10	4.0207e-17	3.1419e-15		6.74e-10	-6.74e-10	-3.10169e-15
DHL succinyltransferase	DHLST_m	TCA cycle		3.8871e-10	-2.5403e-17	1.8678e-14	-2.1281e-15		3.8871e-10	-1.87034e-14	2.08061e-14		0	3.5896e-23	6.7479e-25	0		-3.5896e-23	3.52212e-23	6.7479e-25		-3.8871e-10	2.5403e-17	-1.8678e-14	2.1281e-15		-3.8871e-10	1.87034e-14	-2.08061e-14
SCA-CoA ligase	SCACoAL_m	TCA cycle		0	0	0	2.466e-13		0	0	-2.466e-13		0	0	0	2.466e-13		0	0	-2.466e-13		0	0	0	0		0	0	0
SCA dehydrogenase (Q)	cplx2_m	TCA cycle, oxidative phosphorylation		-1.973	-1.973	-1.937	0.12341		0	-0.036	-2.06041		0.33983	0.33983	0.33983	0.33983		0	0	0		2.3128	2.3129	2.2768	0.21643		-0.0001	0.0361	2.06037
Fum hydratase	FumHA_m	TCA cycle		-1.0253	-1.0152	-0.97732	0		-0.0101	-0.03788	-0.97732		0	0	0	0		0	0	0		1.0253	1.0152	0.97732	0		0.0101	0.03788	0.97732
Mal dehydrogenase	MalDH1_m	TCA cycle, GLX cycle		3.2346	3.4016	3.3882	9.2261		-0.167	0.0134	-5.8379		-9.3596	-8.7074	-7.0263	-7.0889		-0.6522	-1.6811	0.0626		-12.594	-12.109	-10.415	-16.315		-0.485	-1.694	5.9
NADH dehydrogenase (Q)	cplx1_m	oxidative phosphorylation		-1.0219	-1.0355	-1.1545	-8.7192		0.0136	0.119	7.5647		8.6543	8.6543	8.6543	8.6543		0	0	0		9.6762	9.6898	9.8088	17.374		-0.0136	-0.119	-7.5652
Cytc reductase	cplx3_m	oxidative phosphorylation		-2.9929	-3.0064	-3.0893	-8.5909		0.0135	0.0829	5.5016		9.0053	9.0053	9.0053	9.0053		0	0	0		11.998	12.012	12.095	17.596		-0.014	-0.083	-5.501
Cytc oxidase	cplx4_m	oxidative phosphorylation		-1.4964	-1.5032	-1.5447	-4.2955		0.0068	0.0415	2.7508		4.5026	4.5026	4.5026	4.5026		0	0	0		5.9991	6.0059	6.0473	8.7981		-0.0068	-0.0414	-2.7508
ATP synthase	cplx5_m	oxidative phosphorylation		-5.5112	-5.5451	-5.7885	-21.606		0.0339	0.2434	15.8175		22.162	22.162	22.162	22.162		0	0	0		27.673	27.707	27.951	43.768		-0.034	-0.244	-15.817
RuBisCO	RBO_h	photorespiration		-9.2099	-9.2898	-9.7717	-27.178		0.0799	0.4819	17.4063		0.010328	0.010328	0.010328	0.010328		0	0	0		9.2202	9.3001	9.782	27.188		-0.0799	-0.4819	-17.406
PGCA phosphorylase	PGP_h	photorespiration		-9.2099	-9.2898	-9.7717	-27.178		0.0799	0.4819	17.4063		0.010328	0.010328	0.010328	0.010328		0	0	0		9.2202	9.3001	9.782	27.188		-0.0799	-0.4819	-17.406
GCA oxidase	GCAO_p	photorespiration		-9.2118	-9.2917	-9.7737	-27.182		0.0799	0.482	17.4083		0	1.3261e-25	-7.0878e-27	0		-1.3261e-25	1.39698e-25	-7.0878e-27		9.2118	9.2917	9.7737	27.182		-0.0799	-0.482	-17.4083
Catalase	CAT_p	photorespiration		-4.6059	-4.6458	-4.8868	-13.591		0.0399	0.241	8.7042		1.0405e-22	4.3694e-26	-1.5162e-27	0		1.04006e-22	4.52102e-26	-1.5162e-27		4.6059	4.6458	4.8868	13.591		-0.0399	-0.241	-8.7042
Glu:GLX aminotransferase	GGAT_p	photorespiration, Gly synthesis		-6.4593	-6.5458	-6.9481	-14.141		0.0865	0.4023	7.1929		0	0	0	0		0	0	0		6.4593	6.5458	6.9481	14.141		-0.0865	-0.4023	-7.1929
Gly dehydrogenase	GlyDH_m	photorespiration		-4.2961	-4.3341	-4.5638	-12.846		0.038	0.2297	8.2822		1.69	1.69	1.69	1.69		0	0	0		5.9861	6.0241	6.2538	14.536		-0.038	-0.2297	-8.2822
Aminomethyltransferase	AMT_m	photorespiration		-4.2961	-4.3341	-4.5638	-12.846		0.038	0.2297	8.2822		1.69	1.69	1.69	1.69		0	0	0		5.9861	6.0241	6.2538	14.536		-0.038	-0.2297	-8.2822
DHL dehydrogenase	DHLDH1_m	photorespiration		-4.2961	-4.3341	-4.5638	-12.846		0.038	0.2297	8.2822		1.69	1.69	1.69	1.69		0	0	0		5.9861	6.0241	6.2538	14.536		-0.038	-0.2297	-8.2822
Gly hydroxymethyltransferase	GlyHMT_m	photorespiration		-4.2961	-4.3341	-4.5638	-12.846		0.038	0.2297	8.2822		1.69	1.69	1.69	1.69		0	0	0		5.9861	6.0241	6.2538	14.536		-0.038	-0.2297	-8.2822
Ser:GLX aminotransferase	SGAT_p	photorespiration, Gly synthesis		-2.7525	-2.7459	-2.8256	-13.042		-0.0066	0.0797	10.2164		-3.3997e-26	1.5548e-25	-1.221e-26	0		-1.89477e-25	1.6769e-25	-1.221e-26		2.7525	2.7459	2.8256	13.042		0.0066	-0.0797	-10.2164
GCEA dehydrogenase	GCEADH_p	photorespiration		-2.7525	-2.7459	-2.8256	-13.042		-0.0066	0.0797	10.2164		-3.1846e-26	0	0	1.4789e-24		-3.1846e-26	0	-1.4789e-24		2.7525	2.7459	2.8256	13.042		0.0066	-0.0797	-10.2164
Mal dehydrogenase	MalDH1_p	photorespiration		-2.7525	-2.7459	-2.8256	-13.042		-0.0066	0.0797	10.2164		-5.1512e-26	4.6112e-26	0	1.1729e-24		-9.7624e-26	4.6112e-26	-1.1729e-24		2.7525	2.7459	2.8256	13.042		0.0066	-0.0797	-10.2164
GCEA kinase	GCEAK_h	photorespiration		-2.7525	-2.7459	-2.8256	-13.042		-0.0066	0.0797	10.2164		-3.5734e-26	0	-8.7736e-27	-8.5901e-13		-3.5734e-26	8.7736e-27	8.5901e-13		2.7525	2.7459	2.8256	13.042		0.0066	-0.0797	-10.2164
G6P dehydrogenase	G6PDH_h	PPP		0	0	0	0		0	0	0		0	0	0	0		0	0	0		0	0	0	0		0	0	0
6-Phosphogluconolactonase	6PGL_h	PPP		-4.0038e-16	0	0	0		-4.0038e-16	0	0		-4.0038e-16	0	0	0		-4.0038e-16	0	0		0	0	0	0		0	0	0
6PG dehydrogenase	6PGDHNAD_h	PPP		1.0057	-0.20049	0.13858	-1.7705		1.20619	-0.33907	1.90908		200.96	198.98	198.69	195.06		1.98	0.29	3.63		199.95	199.18	198.55	196.83		0.77	0.63	1.72
6PG dehydrogenase	6PGDHNADP_h	PPP		-1.0057	0.20049	-0.13858	1.7705		-1.20619	0.33907	-1.90908		-200.96	-198.98	-198.69	-195.06		-1.98	-0.29	-3.63		-199.95	-199.18	-198.55	-196.83		-0.77	-0.63	-1.72
Transaldolase	TA_h	PPP		0.44365	0.58553	0.47679	-1.1614		-0.14188	0.10874	1.63819		-33.531	-33.269	-33.247	-33.532		-0.262	-0.022	0.285		-33.975	-33.855	-33.724	-32.371		-0.12	-0.131	-1.353
DAHP synthase	DAHPS_h	Shikimate pathway		0.12138	0.12212	0.12655	0.29181		-0.00074	-0.00443	-0.16526		0.6621	0.6621	0.6621	0.6621		0	0	0		0.54072	0.53998	0.53555	0.37029		0.00074	0.00443	0.16526
DHQ synthase	DHQS_h	Shikimate pathway		0.12138	0.12212	0.12655	0.29181		-0.00074	-0.00443	-0.16526		0.6621	0.6621	0.6621	0.6621		0	0	0		0.54072	0.53998	0.53555	0.37029		0.00074	0.00443	0.16526
DHQ dehydratase	DHQDH_h	Shikimate pathway		0.12138	0.12212	0.12655	0.29181		-0.00074	-0.00443	-0.16526		0.6621	0.6621	0.6621	0.6621		0	0	0		0.54072	0.53998	0.53555	0.37029		0.00074	0.00443	0.16526
SA dehydrogenase	SADH_h	Shikimate pathway		0.12138	0.12212	0.12655	0.29181		-0.00074	-0.00443	-0.16526		0.6621	0.6621	0.6621	0.6621		0	0	0		0.54072	0.53998	0.53555	0.37029		0.00074	0.00443	0.16526
SA kinase	SAK_h	Shikimate pathway		0.12103	0.12176	0.12619	0.29097		-0.00073	-0.00443	-0.16478		0.66019	0.66019	0.66019	0.66019		0	0	0		0.53916	0.53842	0.534	0.36922		0.00074	0.00442	0.16478
EPSP synthase	EPSPS_h	Shikimate pathway		0.12103	0.12176	0.12619	0.29097		-0.00073	-0.00443	-0.16478		0.66019	0.66019	0.66019	0.66019		0	0	0		0.53916	0.53842	0.534	0.36922		0.00074	0.00442	0.16478
CHR synthase	CHRS_h	Shikimate pathway		0.12103	0.12176	0.12619	0.29097		-0.00073	-0.00443	-0.16478		0.66019	0.66019	0.66019	0.66019		0	0	0		0.53916	0.53842	0.534	0.36922		0.00074	0.00442	0.16478
R5P diphosphokinase	R5PDPK_h	PRPP synthesis		0.050394	0.050701	0.052543	0.12116		-0.000307	-0.001842	-0.068617		0.27489	0.27489	0.27489	0.27489		0	0	0		0.2245	0.22419	0.22235	0.15374		0.00031	0.00184	0.06861
Pyr phosphate dikinase	PyrPiDK_h	Pyr metabolism		-1.1678	-1.1547	-1.1659	-2.6884		-0.0131	0.0112	1.5225		-6.0997	-6.0997	-6.0997	-6.0997		0	0	0		-4.9319	-4.945	-4.9338	-3.4113		0.0131	-0.0112	-1.5225
Mal dehydrogenase	MalDH2NADP_c	Pyr metabolism		-0.025855	0	0	6.9917e-14		-0.025855	0	-6.9917e-14		0	0	0	6.9917e-14		0	0	-6.9917e-14		0.025855	0	0	0		0.025855	0	0
Mal dehydrogenase	MalDH2NADP_h	Pyr metabolism		-0.64929	-0.6085	-0.38018	0		-0.04079	-0.22832	-0.38018		0	0	0	0		0	0	0		0.64929	0.6085	0.38018	0		0.04079	0.22832	0.38018
Mal dehydrogenase	MalDH1_h	Pyr metabolism		1.287	1.2356	1.0007	-0.029032		0.0514	0.2349	1.02973		7.0204	7.0204	7.0206	7.0204		0	-0.0002	0.0002		5.7334	5.7848	6.0198	7.0495		-0.0514	-0.235	-1.0297
Mal dehydrogenase	MalDH3_c	Pyr metabolism		0.061227	0.54611	1.2649	-3.158		-0.484883	-0.71879	4.4229		0.061227	0.54611	1.2649	9.4167e-06		-0.484883	-0.71879	1.26489		0	0	0	3.1581		0	0	-3.1581
Mal dehydrogenase	MalDH3_h	Pyr metabolism		-4.5576e-14	-0.059245	-0.34115	-3.1232		0.059245	0.281905	2.78205		-4.5576e-14	1.1841e-05	0.0001434	0		-1.1841e-05	-0.000131559	0.0001434		0	0.059257	0.34129	3.1232		-0.059257	-0.282033	-2.78191
Mal dehydrogenase	MalDH3_m	Pyr metabolism		-0.4536	-0.41881	-0.57423	-3.9565		-0.03479	0.15542	3.38227		5.4964e-05	0.45582	2.0015	0.00045677		-0.455765	-1.54568	2.00104		0.45366	0.87463	2.5757	3.957		-0.42097	-1.70107	-1.3813
Cit synthase	CitS_c	Pyr metabolism		0	0	0	0		0	0	0		0	0	0	0		0	0	0		0	0	0	0		0	0	0
Cit synthase	CitS_h	Pyr metabolism		-6.0772e-26	-3.1733e-16	-3.4786e-25	5.2434e-13		3.1733e-16	-3.1733e-16	-5.2434e-13		-6.0772e-26	1.7497e-22	-3.4786e-25	5.2428e-13		-1.75031e-22	1.75318e-22	-5.2428e-13		0	3.1733e-16	0	-5.8028e-17		-3.1733e-16	3.1733e-16	5.8028e-17
Aconitase dehydration	cACNDHA_c	Pyr metabolism		-0.83438	-0.80291	-0.75012	-0.098727		-0.03147	-0.05279	-0.651393		0.052479	0.05638	0.09741	0		-0.003901	-0.04103	0.09741		0.88686	0.85929	0.84753	0.098727		0.02757	0.01176	0.748803
Aconitase dehydration	cACNDHA_h	Pyr metabolism		-2.0644e-26	1.7498e-22	-3.4674e-25	5.2428e-13		-1.75001e-22	1.75327e-22	-5.2428e-13		-2.0644e-26	1.7498e-22	-3.4674e-25	5.2428e-13		-1.75001e-22	1.75327e-22	-5.2428e-13		0	0	0	0		0	0	0
Aconitase hydration	cACNHA_c	Pyr metabolism		-1.0919	-1.0285	-1.0779	-7.1623e-15		-0.0634	0.0494	-1.0779		0.014648	0.15482	0.12021	-7.1623e-15		-0.140172	0.03461	0.12021		1.1065	1.1833	1.1982	0		-0.0768	-0.0149	1.1982
Aconitase hydration	cACNHA_h	Pyr metabolism		0	-3.3669e-16	0	5.803e-17		3.3669e-16	-3.3669e-16	-5.803e-17		0	1.7497e-22	0	1.9818e-21		-1.7497e-22	1.7497e-22	-1.9818e-21		0	3.3669e-16	0	-5.8028e-17		-3.3669e-16	3.3669e-16	5.8028e-17
iCit dehydrogenase	iCitDHNAD_c	Pyr metabolism		-1.5882	-1.661	-1.8931	-0.99558		0.0728	0.2321	-0.89752		4.7566e-05	0.00030766	0.00056735	0		-0.000260094	-0.00025969	0.00056735		1.5882	1.6613	1.8937	0.99558		-0.0731	-0.2324	0.89812
iCit dehydrogenase	iCitDHNADP_c	Pyr metabolism		-2.1822	-2.107	-1.8263	1.7802		-0.0752	-0.2807	-3.6065		0.00026376	0.00041381	0.00077255	1.7802		-0.00015005	-0.00035874	-1.77943		2.1825	2.1074	1.8271	0		0.0751	0.2803	1.8271
iCit dehydrogenase	iCitDHNADP_h	Pyr metabolism		0	-1.9806e-16	0	-1.4943e-17		1.9806e-16	-1.9806e-16	1.4943e-17		0	0	0	1.9818e-21		0	0	-1.9818e-21		0	1.9806e-16	0	1.4945e-17		-1.9806e-16	1.9806e-16	-1.4945e-17
iCit dehydrogenase	iCitDHNADP_m	Pyr metabolism		1.7622	0.53725	0.38586	-3.4259e-20		1.22495	0.15139	0.38586		1.7622	0.53725	0.38586	-3.4259e-20		1.22495	0.15139	0.38586		0	0	0	0		0	0	0
iCit lyase	iCitL_c	Pyr metabolism		0.34482	0.34482	0.34482	0.12561		0	0	0.21921		0.34482	0.34482	0.34482	0.34482		0	0	0		0	0	0	0.21922		0	0	-0.21922
Mal synthase	MalS_c	Pyr metabolism		0.34482	0.34482	0.34482	0.12561		0	0	0.21921		0.34482	0.34482	0.34482	0.34482		0	0	0		0	0	6.4576e-25	0.21922		0	-6.4576e-25	-0.21922
ATP-Cit lyase	ATPCitL_c	A-CoA synthesis		0.37367	0.37384	0.3749	0.19495		-0.00017	-0.00106	0.17995		0.50217	0.50217	0.50217	0.50217		0	0	0		0.1285	0.12833	0.12727	0.30722		0.00017	0.00106	-0.17995
A-CoA synthetase	ACoAS_h	A-CoA synthesis		0.90134	0.90683	0.93978	2.167		-0.00549	-0.03295	-1.22722		4.9167	4.9167	4.9167	4.9167		0	0	0		4.0154	4.0099	3.9769	2.7497		0.0055	0.033	1.2272
A-CoA carboxylase	ACoAC_h	fatty acid synthesis		0.72301	0.72741	0.75384	1.7382		-0.0044	-0.02643	-0.98436		3.9439	3.9439	3.9439	3.9439		0	0	0		3.2209	3.2165	3.1901	2.2057		0.0044	0.0264	0.9844
M-CoA:ACP malonyltransferase	ACPM_h	fatty acid synthesis		0.72301	0.72741	0.75384	1.7382		-0.0044	-0.02643	-0.98436		3.9439	3.9439	3.9439	3.9439		0	0	0		3.2209	3.2165	3.1901	2.2057		0.0044	0.0264	0.9844
inorganic PPiase	PPiase_h	PPi recycling		0.15802	0.19494	0.44946	1.3119		-0.03692	-0.25452	-0.86244		2.9765	2.9765	2.9765	2.9765		0	0	0		2.8185	2.7816	2.527	1.6646		0.0369	0.2546	0.8624
inorganic PPiase	PPIase_c	PPi recycling		0.71268	0.71936	0.63214	0.86627		-0.00668	0.08722	-0.23413		4.3903	4.3903	4.3903	4.3903		0	0	0		3.6776	3.6709	3.7581	3.524		0.0067	-0.0872	0.2341
PPi-dep. Phosphofructokinase	PPIF6PK_c	PPi recycling		0	0	0	0		0	0	0		0	0	0	0		0	0	0		0	0	0	0		0	0	0
For dehydrogenase	ForDH_h	THF recycling		0.034603	0.034814	0.036079	0.083192		-0.000211	-0.001265	-0.047113		0.18876	0.18876	0.18876	0.18876		0	0	0		0.15415	0.15394	0.15268	0.10556		0.00021	0.00126	0.04712
For-THF ligase	ForTHFL_h	THF recycling		0.034603	0.034814	0.036079	0.083192		-0.000211	-0.001265	-0.047113		0.18876	0.18876	0.18876	0.18876		0	0	0		0.15415	0.15394	0.15268	0.10556		0.00021	0.00126	0.04712
Dihydrofolate reductase	DHFR_c	THF recycling		0.00064224	0.00064615	0.00066963	0.0015441		-3.91e-06	-2.348e-05	-0.00087447		0.0035033	0.0035033	0.0035033	0.0035033		0	0	0		0.0028611	0.0028572	0.0028337	0.0019593		3.9e-06	2.35e-05	0.0008744
Thioredoxin reductase	TRXR_c	TRX recycling		0.0019918	0.002004	0.0020768	0.0047887		-1.22e-05	-7.28e-05	-0.0027119		0.010865	0.010865	0.010865	0.010865		0	0	0		0.0088733	0.0088612	0.0087884	0.0060764		1.21e-05	7.28e-05	0.002712
ADN kinase	ADNK_c	ADN salvage		1.1171e-13	1.5818e-27	1.6458e-27	-4.1727e-17		1.1171e-13	-6.4e-29	4.1727e-17		1.1171e-13	1.5818e-27	1.6458e-27	0		1.1171e-13	-6.4e-29	1.6458e-27		0	0	0	4.1727e-17		0	0	-4.1727e-17
ADN nucleosidase	ADNN_c	ADN salvage		0	0	0	0		0	0	0		0	0	0	0		0	0	0		0	0	0	0		0	0	0
AD PRPP-transferase	ADPRPPT_c	ADN salvage		4.9323e-24	0	-5.2271e-25	-6.1515e-24		4.9323e-24	5.2271e-25	5.62879e-24		0	0	0	0		0	0	0		-4.9323e-24	0	5.2271e-25	6.1515e-24		-4.9323e-24	-5.2271e-25	-5.62879e-24
Ribokinase	RibK_h	ADN salvage		0	0	-7.3908e-25	-7.8301e-24		0	7.3908e-25	7.09102e-24		0	0	0	0		0	0	0		0	0	7.3908e-25	7.8301e-24		0	-7.3908e-25	-7.09102e-24
NO3reductase	NO3 R1_c	NO3 assimilation		-0.97695	-0.75405	-0.47449	-6.0122e-16		-0.2229	-0.27956	-0.47449		0.019739	0.31618	0.90245	-6.0122e-16		-0.296441	-0.58627	0.90245		0.99669	1.0702	1.3769	0		-0.07351	-0.3067	1.3769
NO3reductase	NO3 R2_c	NO3 assimilation		-0.39834	-0.60659	-0.79823	2.0019		0.20825	0.19164	-2.80013		9.3193	9.0229	8.4366	9.3391		0.2964	0.5863	-0.9025		9.7177	9.6295	9.2348	7.3372		0.0882	0.3947	1.8976
Fd-NO2reductase	NO2 R_h	NO3 assimilation		-1.3753	-1.3606	-1.2727	2.0019		-0.0147	-0.0879	-3.2746		9.3391	9.3391	9.3391	9.3391		0	0	0		10.714	10.7	10.612	7.3372		0.014	0.088	3.2748
ATP SO 4 ylase	ATPSL_h	SO4 assimilation		0.060005	0.060371	0.062564	0.14426		-0.000366	-0.002193	-0.081696		0.32732	0.32732	0.32732	0.32732		0	0	0		0.26731	0.26695	0.26476	0.18306		0.00036	0.00219	0.0817
APS reductase	APSR_h	SO4 assimilation		0.060005	0.060371	0.062564	0.14426		-0.000366	-0.002193	-0.081696		0.32732	0.32732	0.32732	0.32732		0	0	0		0.26731	0.26695	0.26476	0.18306		0.00036	0.00219	0.0817
GSSG reductase	GSSGR_h	SO4 assimilation		0.060005	0.060371	0.062564	0.14426		-0.000366	-0.002193	-0.081696		0.32732	0.32732	0.32732	0.32732		0	0	0		0.26731	0.26695	0.26476	0.18306		0.00036	0.00219	0.0817
SO3reductase	SO3 R_h	SO4 assimilation		0.060005	0.060371	0.062564	0.14426		-0.000366	-0.002193	-0.081696		0.32732	0.32732	0.32732	0.32732		0	0	0		0.26731	0.26695	0.26476	0.18306		0.00036	0.00219	0.0817
HCO3 dehydratase	HCO3DHA_c	carbon fixation		0.72345	0.7175	0.66271	1.4657		0.00595	0.05479	-0.80299		9.3453	9.3453	9.3453	9.3453		0	0	0		8.6219	8.6278	8.6826	7.8796		-0.0059	-0.0548	0.803
HCO3 dehydratase	HCO3DHA_h	carbon fixation		0.79691	0.80177	0.8309	1.9159		-0.00486	-0.02913	-1.085		4.3471	4.3471	4.3471	4.3471		0	0	0		3.5501	3.5453	3.5162	2.4311		0.0048	0.0291	1.0851
Ala transaminase	AlaTA_h	Ala synthesis		4.7905e-10	-9.0826e-12	3.3336e-15	7.2934e-12		4.88133e-10	-9.08593e-12	-7.29007e-12		-6.4059e-12	-9.0848e-12	-1.0376e-16	7.2934e-12		2.6789e-12	-9.0847e-12	-7.2935e-12		-4.8546e-10	-2.261e-15	-3.4374e-15	0		-4.85458e-10	1.1764e-15	-3.4374e-15
Ala transaminase	AlaTA_m	Ala synthesis		-1.1142	-1.0288	-1.1309	-5.7814		-0.0854	0.1021	4.6505		14.348	14.524	14.655	11.99		-0.176	-0.131	2.665		15.462	15.553	15.785	17.772		-0.091	-0.232	-1.987
Ala transaminase	AlaTA_p	Ala synthesis		3.0638	2.9682	3.0658	6.2955		0.0956	-0.0976	-3.2297		-13.177	-13.358	-13.488	-10.824		0.181	0.13	-2.664		-16.241	-16.326	-16.554	-17.119		0.085	0.228	0.565
A-Glu kinase	AGluK	Arg synthesis		0.073332	0.073779	0.07646	0.1763		-0.000447	-0.002681	-0.09984		0.40002	0.40002	0.40002	0.40002		0	0	0		0.32668	0.32624	0.32356	0.22371		0.00044	0.00268	0.09985
A-GluP reductase	AGluPR_h	Arg synthesis		0.073332	0.073779	0.07646	0.1763		-0.000447	-0.002681	-0.09984		0.40002	0.40002	0.40002	0.40002		0	0	0		0.32668	0.32624	0.32356	0.22371		0.00044	0.00268	0.09985
A-Orn transaminase	AOrnTA_h	Arg synthesis		0.073332	0.073779	0.07646	0.1763		-0.000447	-0.002681	-0.09984		0.40002	0.40002	0.40002	0.40002		0	0	0		0.32668	0.32624	0.32356	0.22371		0.00044	0.00268	0.09985
A-Orn:A-Glu acetyltransferase	AOrnAGluAcT_h	Arg synthesis		0.073332	0.073779	0.07646	0.1763		-0.000447	-0.002681	-0.09984		0.40002	0.40002	0.40002	0.40002		0	0	0		0.32668	0.32624	0.32356	0.22371		0.00044	0.00268	0.09985
CBP synthase	CBPS_h	Arg synthesis, UMP synthesis		0.073906	0.074356	0.077058	0.17768		-0.00045	-0.002702	-0.100622		0.40315	0.40315	0.40315	0.40315		0	0	0		0.32924	0.32879	0.32609	0.22546		0.00045	0.0027	0.10063
Orn carbamoyltransferase	OrnCMT_h	Arg synthesis		0.071861	0.072299	0.074926	0.17277		-0.000438	-0.002627	-0.097844		0.39199	0.39199	0.39199	0.39199		0	0	0		0.32013	0.3197	0.31707	0.21923		0.00043	0.00263	0.09784
Arg-SCA synthase	ArgSCAS_h	Arg synthesis		0.071861	0.072299	0.074926	0.17277		-0.000438	-0.002627	-0.097844		0.39199	0.39199	0.39199	0.39199		0	0	0		0.32013	0.3197	0.31707	0.21923		0.00043	0.00263	0.09784
Arg-SCA lyase	ArgSCAL_h	Arg synthesis		0.071861	0.072299	0.074926	0.17277		-0.000438	-0.002627	-0.097844		0.39199	0.39199	0.39199	0.39199		0	0	0		0.32013	0.3197	0.31707	0.21923		0.00043	0.00263	0.09784
Fum hydratase	FumHA_c	Arg synthesis, IMP synthesis, AMP synthesis		-0.90354	-0.91337	-0.91362	0.22959		0.00983	0.00025	-1.14321		0.58075	0.58075	0.58075	0.58075		0	0	0		1.4843	1.4941	1.4944	0.35116		-0.0098	-0.0003	1.14324
Asn synthase	AsnS_c	Asn synthesis, Lys synthesis, Met synthesis		0.065391	0.06579	0.06818	0.045699		-0.000399	-0.00239	0.022481		0.3567	0.3567	0.3567	0.3567		0	0	0		0.29131	0.29091	0.28852	0.311		0.0004	0.00239	-0.02248
Asp aminotransferase	AspAT_c	Asp synthesis		-0.5399	-0.60537	-0.68794	0.53539		0.06547	0.08257	-1.22333		-12.308	-12.377	-12.431	0.8676		0.069	0.054	-13.2986		-11.768	-11.771	-11.743	0.33221		0.003	-0.028	-12.0752
Asp aminotransferase	AspAT_h	Asp synthesis		1.287	1.2948	1.3419	3.0942		-0.0078	-0.0471	-1.7523		7.0204	7.0204	7.0204	7.0204		0	0	0		5.7334	5.7256	5.6785	3.9263		0.0078	0.0471	1.7522
Asp aminotransferase	AspAT_m	Asp synthesis		0	0	0	0		0	0	0		0	0	0	0		0	0	0		0	0	0	0		0	0	0
Asp aminotransferase	AspAT_p	Asp synthesis		0.69895	0.76539	0.85377	-0.15301		-0.06644	-0.08838	1.00678		13.176	13.244	13.299	0		-0.068	-0.055	13.299		12.477	12.479	12.445	0.15301		-0.002	0.034	12.292
Asnase	Asnase_c	Asp synthesis		0	0	0	-0.11151		0	0	0.11151		0	0	0	0		0	0	0		0	0	0	0.11151		0	0	-0.11151
Ser O-acetyltransferase	SerAcT_c	Cys synthesis		0.028845	0.029021	0.030075	0.069349		-0.000176	-0.001054	-0.039274		0.15735	0.15735	0.15735	0.15735		0	0	0		0.1285	0.12833	0.12727	0.087997		0.00017	0.00106	0.039273
Ser O-acetyltransferase	SerAcT_h	Cys synthesis		0.03116	0.03135	0.032489	0.074914		-0.00019	-0.001139	-0.042425		0.16997	0.16997	0.16997	0.16997		0	0	0		0.13881	0.13862	0.13748	0.09506		0.00019	0.00114	0.04242
Ser O-acetyltransferase	SerAcT_m	Cys synthesis		-1.0128e-19	1.4845e-23	0	0		-1.01295e-19	1.4845e-23	0		0	1.4845e-23	0	0		-1.4845e-23	1.4845e-23	0		1.0128e-19	0	0	0		1.0128e-19	0	0
Cys synthase	CysS_c	Cys synthesis		0.028845	0.029021	0.030075	0.069349		-0.000176	-0.001054	-0.039274		0.15735	0.15735	0.15735	0.15735		0	0	0		0.1285	0.12833	0.12727	0.087997		0.00017	0.00106	0.039273
Cys synthase	CysS_h	Cys synthesis		0.03116	0.03135	0.032489	0.074914		-0.00019	-0.001139	-0.042425		0.16997	0.16997	0.16997	0.16997		0	0	0		0.13881	0.13862	0.13748	0.09506		0.00019	0.00114	0.04242
Cys synthase	CysS_m	Cys synthesis		-1.0128e-19	0	0	0		-1.0128e-19	0	0		0	0	0	0		0	0	0		1.0128e-19	0	0	0		1.0128e-19	0	0
Glu synthase	GluSNADP_h	Glu synthesis		1.8183	1.2163	0.84518	4.8259		0.602	0.37112	-3.98072		10.947	10.211	9.7667	10.949		0.736	0.4443	-1.1823		9.1286	8.9942	8.9215	6.1236		0.1344	0.0727	2.7979
Glu dehydrogenase	GluDH3NADP_c	Glu synthesis		2.4055	2.5739	2.8183	6.4124		-0.1684	-0.2444	-3.5941		9.9266	10.108	10.238	7.5733		-0.1814	-0.13	2.6647		7.521	7.5338	7.4194	1.1608		-0.0128	0.1144	6.2586
Glnase	Glnase_c	Glu synthesis		0	0	0	0		0	0	0		0	0	0	0		0	0	0		0	0	0	0		0	0	0
Glu synthase	GluSNAD_h	Glu synthesis		-0.20512	0.39891	0.31947	0		-0.60403	0.07944	0.31947		0.0026156	0.73898	0.69723	0		-0.736364	0.04175	0.69723		0.20773	0.34007	0.37776	0		-0.13234	-0.03769	0.37776
Glu synthase (FeS-Fd)	GluSFd_h	Glu synthesis		7.4115e-14	4.952e-20	0.4856	0		7.4115e-14	-0.4856	0.4856		7.4115e-14	4.952e-20	0.4856	0		7.4115e-14	-0.4856	0.4856		0	0	0	0		0	0	0
Glu dehydrogenase	GluDH1NAD_m	Glu synthesis		-1.935	-1.8179	-1.7194	-4.7872		-0.1171	-0.0985	3.0678		0.0061498	0.00027093	0.00028669	11.904		0.00587887	-1.576e-05	-11.9037		1.9411	1.8182	1.7197	16.692		0.1229	0.0985	-14.9723
Glu dehydrogenase	GluDH1NADP_m	Glu synthesis		0.8836	-0.32788	0.010196	-1.2662		1.21148	-0.338076	1.2764		27.405	25.437	24.008	-0.53133		1.968	1.429	24.5393		26.522	25.765	23.998	0.73485		0.757	1.767	23.2631
Glu dehydrogenase	GluDH2NAD_m	Glu degradation		1.9117	0.72106	1.2516	2.0308e-19		1.19064	-0.53054	1.2516		13.685	11.53	9.9708	2.0308e-19		2.155	1.5592	9.9708		11.774	10.809	8.7191	0		0.965	2.0899	8.7191
Glu decarboxylase	GluDC_c	Glu degradation		-2.3168	-2.3168	-2.2808	0.00020944		0	-0.036	-2.28101		0.0004752	0.0004752	0.0004752	0.0004752		0	0	0		2.3173	2.3173	2.2812	0.00026576		0	0.0361	2.28093
GABA transaminase	GABATA1_m	Glu degradation		-1.7357	-1.7242	-1.7119	-1.7974e-13		-0.0115	-0.0123	-1.7119		-0.0044482	3.7791e-15	-7.4729e-17	-1.7974e-13		-0.0044482	3.85383e-15	1.79665e-13		1.7312	1.7242	1.7119	0		0.007	0.0123	1.7119
GABA transaminase	GABATA2_m	Glu degradation		-0.58121	-0.5927	-0.56892	0		0.01149	-0.02378	-0.56892		0.0044482	0	0	0		0.0044482	0	0		0.58565	0.5927	0.56892	0		-0.00705	0.02378	0.56892
SCA-SeA dehydrogenase	SCASeADH_m	Glu degradation		-2.3169	-2.3169	-2.2809	0		0	-0.036	-2.2809		0	0	0	0		0	0	0		2.3169	2.3169	2.2809	0		0	0.036	2.2809
Gln synthetase	GlnS_c	Gln synthesis		0.11447	0.11516	0.11935	0.16368		-0.00069	-0.00419	-0.04433		0.62439	0.62439	0.62439	0.62439		0	0	0		0.50993	0.50923	0.50505	0.46071		0.0007	0.00418	0.04434
Gln synthetase	GlnS_h	Gln synthesis		1.7373	1.7402	1.7797	5.1244		-0.0029	-0.0395	-3.3447		11.627	11.627	11.627	11.627		0	0	0		9.8894	9.8866	9.847	6.5024		0.0028	0.0396	3.3446
Gln synthetase	GlnS_m	Gln synthesis		-1.2373e-09	-1.3383e-09	0	0		1.01e-10	-1.3383e-09	0		0	0	0	0		0	0	0		1.2373e-09	1.3383e-09	0	0		-1.01e-10	1.3383e-09	0
Thr aldolase	ThrA_c	Gly synthesis		0.84134	0.84646	0.87722	2.0227		-0.00512	-0.03076	-1.14548		4.5894	4.5894	4.5894	4.5894		0	0	0		3.7481	3.7429	3.7122	2.5667		0.0052	0.0307	1.1455
ACD oxidoreductase	ACDOxRed_c	Gly synthesis		0.84134	0.84646	0.87722	2.0227		-0.00512	-0.03076	-1.14548		4.5894	4.5894	4.5894	4.5894		0	0	0		3.7481	3.7429	3.7122	2.5667		0.0052	0.0307	1.1455
GCA oxidase	GCAO_h	Gly synthesis		0.0018934	0.001905	0.0019742	0.0045522		-1.16e-05	-6.92e-05	-0.002578		0.010328	0.010328	0.010328	0.010328		0	0	0		0.008435	0.0084235	0.0083543	0.0057763		1.15e-05	6.92e-05	0.002578
Catalase	CAT_h	Gly synthesis		0.00094672	0.00095249	0.0009871	0.0022761		-5.77e-06	-3.461e-05	-0.001289		0.0051642	0.0051642	0.0051642	0.0051642		0	0	0		0.0042175	0.0042117	0.0041771	0.0028881		5.8e-06	3.46e-05	0.001289
Ser:GLX aminotransferase	SGAT_h	Gly synthesis		2.046e-26	0	0	0		2.046e-26	0	0		2.046e-26	0	0	0		2.046e-26	0	0		0	0	0	0		0	0	0
GCEA dehydrogenase	GCEADH_h	Gly synthesis		2.4435e-24	0	0	-6.1564e-27		2.4435e-24	0	6.1564e-27		0	0	0	-6.1564e-27		0	0	6.1564e-27		-2.4435e-24	0	0	0		-2.4435e-24	0	0
Glu:GLX aminotransferase	GGAT_h	Gly synthesis		0.0018934	0.001905	0.0019742	0.0045522		-1.16e-05	-6.92e-05	-0.002578		0.010328	0.010328	0.010328	0.010328		0	0	0		0.008435	0.0084235	0.0083543	0.0057763		1.15e-05	6.92e-05	0.002578
ATP PR-transferase	ATPPRT_h	His synthesis		0.030816	0.031004	0.032131	0.074088		-0.000188	-0.001127	-0.041957		0.1681	0.1681	0.1681	0.1681		0	0	0		0.13728	0.1371	0.13597	0.094011		0.00018	0.00113	0.041959
Pr-ATP diphosphatase	PrATPDP_h	His synthesis		0.030816	0.031004	0.032131	0.074088		-0.000188	-0.001127	-0.041957		0.1681	0.1681	0.1681	0.1681		0	0	0		0.13728	0.1371	0.13597	0.094011		0.00018	0.00113	0.041959
Pr-AMP cyclohydrolase	PrAMPCy_h	His synthesis		0.030816	0.031004	0.032131	0.074088		-0.000188	-0.001127	-0.041957		0.1681	0.1681	0.1681	0.1681		0	0	0		0.13728	0.1371	0.13597	0.094011		0.00018	0.00113	0.041959
P-AICAR-P isomerase	PAICARPI_h	His synthesis		0.030816	0.031004	0.032131	0.074088		-0.000188	-0.001127	-0.041957		0.1681	0.1681	0.1681	0.1681		0	0	0		0.13728	0.1371	0.13597	0.094011		0.00018	0.00113	0.041959
ImGP synthase	IGPS_h	His synthesis		0.030816	0.031004	0.032131	0.074088		-0.000188	-0.001127	-0.041957		0.1681	0.1681	0.1681	0.1681		0	0	0		0.13728	0.1371	0.13597	0.094011		0.00018	0.00113	0.041959
ImGP dehydratase	IGPDA_h	His synthesis		0.030816	0.031004	0.032131	0.074088		-0.000188	-0.001127	-0.041957		0.1681	0.1681	0.1681	0.1681		0	0	0		0.13728	0.1371	0.13597	0.094011		0.00018	0.00113	0.041959
Hisol-P transaminase	HisolPTA_h	His synthesis		0.030816	0.031004	0.032131	0.074088		-0.000188	-0.001127	-0.041957		0.1681	0.1681	0.1681	0.1681		0	0	0		0.13728	0.1371	0.13597	0.094011		0.00018	0.00113	0.041959
Hisol-P phosphatase	HisolPP_h	His synthesis		0.030816	0.031004	0.032131	0.074088		-0.000188	-0.001127	-0.041957		0.1681	0.1681	0.1681	0.1681		0	0	0		0.13728	0.1371	0.13597	0.094011		0.00018	0.00113	0.041959
Hisol-P dehydrogenase	HisolPDH_h	His synthesis		0.030816	0.031004	0.032131	0.074088		-0.000188	-0.001127	-0.041957		0.1681	0.1681	0.1681	0.1681		0	0	0		0.13728	0.1371	0.13597	0.094011		0.00018	0.00113	0.041959
Hisal-P dehydrogenase	HisalPDH_h	His synthesis		0.030816	0.031004	0.032131	0.074088		-0.000188	-0.001127	-0.041957		0.1681	0.1681	0.1681	0.1681		0	0	0		0.13728	0.1371	0.13597	0.094011		0.00018	0.00113	0.041959
Thr dehydratase	ThrDA_h	Ile synthesis		0.083267	0.083774	0.086818	0.20019		-0.000507	-0.003044	-0.113372		0.45421	0.45421	0.45421	0.45421		0	0	0		0.37094	0.37043	0.36739	0.25402		0.00051	0.00304	0.11337
AL synthase	ALS1_h	Ile synthesis, Leu synthesis, Val synthesis		0.36603	0.36826	0.38164	0.88		-0.00223	-0.01338	-0.49836		1.9966	1.9966	1.9966	1.9966		0	0	0		1.6306	1.6284	1.615	1.1166		0.0022	0.0134	0.4984
AL synthase	ALS2_h	Ile synthesis		0.083267	0.083774	0.086818	0.20019		-0.000507	-0.003044	-0.113372		0.45421	0.45421	0.45421	0.45421		0	0	0		0.37094	0.37043	0.36739	0.25402		0.00051	0.00304	0.11337
Ketol-acid reductoisomerase	KARI1_h	Ile synthesis		0.083267	0.083774	0.086818	0.20019		-0.000507	-0.003044	-0.113372		0.45421	0.45421	0.45421	0.45421		0	0	0		0.37094	0.37043	0.36739	0.25402		0.00051	0.00304	0.11337
Ketol-acid reductoisomerase	KARI2_h	Ile synthesis		0.083267	0.083774	0.086818	0.20019		-0.000507	-0.003044	-0.113372		0.45421	0.45421	0.45421	0.45421		0	0	0		0.37094	0.37043	0.36739	0.25402		0.00051	0.00304	0.11337
DH-acid dehydratase	DHADA1_h	Ile synthesis		0.083267	0.083774	0.086818	0.20019		-0.000507	-0.003044	-0.113372		0.45421	0.45421	0.45421	0.45421		0	0	0		0.37094	0.37043	0.36739	0.25402		0.00051	0.00304	0.11337
B.-chain-aa transaminase	BAATA1_h	Ile synthesis		0.083267	0.083774	0.086818	0.20019		-0.000507	-0.003044	-0.113372		0.45421	0.45421	0.45421	0.45421		0	0	0		0.37094	0.37043	0.36739	0.25402		0.00051	0.00304	0.11337
AL synthase	ALS3_h	Leu synthesis, Val synthesis		0.28276	0.28449	0.29482	0.67981		-0.00173	-0.01033	-0.38499		1.5424	1.5424	1.5424	1.5424		0	0	0		1.2597	1.2579	1.2476	0.86262		0.0018	0.0103	0.38498
Ketol-acid reductoisomerase	KARI3_h	Leu synthesis, Val synthesis		0.28276	0.28449	0.29482	0.67981		-0.00173	-0.01033	-0.38499		1.5424	1.5424	1.5424	1.5424		0	0	0		1.2597	1.2579	1.2476	0.86262		0.0018	0.0103	0.38498
Ketol-acid reductoisomerase	KARI4_h	Leu synthesis, Val synthesis		0.28276	0.28449	0.29482	0.67981		-0.00173	-0.01033	-0.38499		1.5424	1.5424	1.5424	1.5424		0	0	0		1.2597	1.2579	1.2476	0.86262		0.0018	0.0103	0.38498
DH-acid dehydratase	DHADA2_h	Leu synthesis, Val synthesis		0.28276	0.28449	0.29482	0.67981		-0.00173	-0.01033	-0.38499		1.5424	1.5424	1.5424	1.5424		0	0	0		1.2597	1.2579	1.2476	0.86262		0.0018	0.0103	0.38498
2-IPM synthase	2IPMS_h	Leu synthesis		0.14718	0.14807	0.15345	0.35384		-0.00089	-0.00538	-0.20039		0.80282	0.80282	0.80282	0.80282		0	0	0		0.65565	0.65475	0.64937	0.44899		0.0009	0.00538	0.20038
3-IPM dehydratase	3IPMDA1_h	Leu synthesis		0.14718	0.14807	0.15345	0.35384		-0.00089	-0.00538	-0.20039		0.80282	0.80282	0.80282	0.80282		0	0	0		0.65565	0.65475	0.64937	0.44899		0.0009	0.00538	0.20038
3-IPM dehydratase	3IPMDA2_h	Leu synthesis		0.14718	0.14807	0.15345	0.35384		-0.00089	-0.00538	-0.20039		0.80282	0.80282	0.80282	0.80282		0	0	0		0.65565	0.65475	0.64937	0.44899		0.0009	0.00538	0.20038
3-IPM dehydrogenase	3IPMDH_h	Leu synthesis		0.14718	0.14807	0.15345	0.35384		-0.00089	-0.00538	-0.20039		0.80282	0.80282	0.80282	0.80282		0	0	0		0.65565	0.65475	0.64937	0.44899		0.0009	0.00538	0.20038
spontaneous	IPODC_h	Leu synthesis		0.14718	0.14807	0.15345	0.35384		-0.00089	-0.00538	-0.20039		0.80282	0.80282	0.80282	0.80282		0	0	0		0.65565	0.65475	0.64937	0.44899		0.0009	0.00538	0.20038
B.-chain-aa transaminase	BAATA2_h	Leu synthesis		0.14718	0.14807	0.15345	0.35384		-0.00089	-0.00538	-0.20039		0.80282	0.80282	0.80282	0.80282		0	0	0		0.65565	0.65475	0.64937	0.44899		0.0009	0.00538	0.20038
Asp kinase	AspK_h	Lys synthesis, Met synthesis, Thr synthesis		1.1785	1.1857	1.2288	2.8333		-0.0072	-0.0431	-1.6045		6.4285	6.4285	6.4285	6.4285		0	0	0		5.25	5.2429	5.1998	3.5952		0.0071	0.0431	1.6046
Asp-SeA dehydrogenase	Asp-SeADH_h	Lys synthesis		1.1785	1.1857	1.2288	2.8333		-0.0072	-0.0431	-1.6045		6.4285	6.4285	6.4285	6.4285		0	0	0		5.25	5.2429	5.1998	3.5952		0.0071	0.0431	1.6046
DHD synthase	DHDS_h	Lys synthesis		0.096028	0.096613	0.10012	0.23087		-0.000585	-0.003507	-0.13075		0.52382	0.52382	0.52382	0.52382		0	0	0		0.42779	0.42721	0.4237	0.29295		0.00058	0.00351	0.13075
DHD reductase	DHDRNAD_h	Lys synthesis		0.093833	0.096613	-0.028305	0.52382		-0.00278	0.124918	-0.552125		0.52162	0.52382	0.39539	0.52382		-0.0022	0.12843	-0.12843		0.42779	0.42721	0.4237	0		0.00058	0.00351	0.4237
DHD reductase	DHDRNADP_h	Lys synthesis		0.002195	0	0.12843	-0.29295		0.002195	-0.12843	0.42138		0.002195	0	0.12843	0		0.002195	-0.12843	0.12843		0	0	0	0.29295		0	0	-0.29295
DAP aminotransferase	DAPAT_h	Lys synthesis		0.096028	0.096613	0.10012	0.23087		-0.000585	-0.003507	-0.13075		0.52382	0.52382	0.52382	0.52382		0	0	0		0.42779	0.42721	0.4237	0.29295		0.00058	0.00351	0.13075
DAP epimerase	DAPE_h	Lys synthesis		0.096028	0.096613	0.10012	0.23087		-0.000585	-0.003507	-0.13075		0.52382	0.52382	0.52382	0.52382		0	0	0		0.42779	0.42721	0.4237	0.29295		0.00058	0.00351	0.13075
DAP decarboxylase	DAPDC_h	Lys synthesis		0.096028	0.096613	0.10012	0.23087		-0.000585	-0.003507	-0.13075		0.52382	0.52382	0.52382	0.52382		0	0	0		0.42779	0.42721	0.4237	0.29295		0.00058	0.00351	0.13075
H-Ser dehydrogenase	HSerDHNADP_h	Met synthesis, Thr synthesis		0	1.8948	0.9163	2.6024		-1.8948	0.9785	-1.6861		0	2.7216	2.0819	5.9047		-2.7216	0.6397	-3.8228		0	0.82677	1.1656	3.3023		-0.82677	-0.33883	-2.1367
H-Ser dehydrogenase	HSerDHNAD_h	Met synthesis, Thr synthesis		1.0825	-0.80573	0.21233	0		1.88823	-1.01806	0.21233		5.9047	3.1832	3.8228	0		2.7215	-0.6396	3.8228		4.8222	3.9889	3.6105	0		0.8333	0.3784	3.6105
H-Ser kinase	HSerK_h	Met synthesis, Thr synthesis		1.0825	1.0891	1.1286	2.6024		-0.0066	-0.0395	-1.4738		5.9047	5.9047	5.9047	5.9047		0	0	0		4.8222	4.8157	4.7761	3.3023		0.0065	0.0396	1.4738
CTH synthase	CTHS_h	Met synthesis		0.03116	0.03135	0.032489	0.074914		-0.00019	-0.001139	-0.042425		0.16997	0.16997	0.16997	0.16997		0	0	0		0.13881	0.13862	0.13748	0.09506		0.00019	0.00114	0.04242
CTH beta-lyase	CTHL_h	Met synthesis		0.03116	0.03135	0.032489	0.074914		-0.00019	-0.001139	-0.042425		0.16997	0.16997	0.16997	0.16997		0	0	0		0.13881	0.13862	0.13748	0.09506		0.00019	0.00114	0.04242
5M-THF oxidoreductase	5M-THFOR_c	Met synthesis, THF recycling		0.03116	0.03135	0.032489	0.074914		-0.00019	-0.001139	-0.042425		0.16997	0.16997	0.16997	0.16997		0	0	0		0.13881	0.13862	0.13748	0.09506		0.00019	0.00114	0.04242
Met synthase	MetS_c	Met synthesis		0.03116	0.03135	0.032489	0.074914		-0.00019	-0.001139	-0.042425		0.16997	0.16997	0.16997	0.16997		0	0	0		0.13881	0.13862	0.13748	0.09506		0.00019	0.00114	0.04242
Gly hydroxymethyltransferase	GlyHMT_c	Met synthesis, THF recycling		-0.031802	-0.031996	-0.033159	-0.076458		0.000194	0.001163	0.043299		-0.17348	-0.17348	-0.17348	-0.17348		0	0	0		-0.14168	-0.14148	-0.14032	-0.097019		-0.0002	-0.00116	-0.043301
Met adenosyltransferase	MetAdT_h	Met synthesis		-2.1482e-11	-3.8378e-25	-4.2891e-18	1.0956e-23		-2.1482e-11	4.2891e-18	-4.28911e-18		0	0	0	1.0956e-23		0	0	-1.0956e-23		2.1482e-11	3.8378e-25	4.2891e-18	0		2.1482e-11	-4.2891e-18	4.2891e-18
H-Cys S-Met-transf.	HCysMT_c	Met synthesis		-2.1482e-11	2.8361e-27	-1.2216e-17	3.9134e-17		-2.1482e-11	1.2216e-17	-5.135e-17		0	2.8361e-27	0	6.5228e-24		-2.8361e-27	2.8361e-27	-6.5228e-24		2.1482e-11	0	1.2216e-17	-3.9134e-17		2.1482e-11	-1.2216e-17	5.135e-17
aH-Cysase	Cysase_c	Met synthesis		1.1171e-13	1.5953e-27	-2.0158e-17	3.0312e-17		1.1171e-13	2.0158e-17	-5.047e-17		1.1171e-13	1.5953e-27	1.6736e-27	-1.234e-23		1.1171e-13	-7.83e-29	1.23417e-23		-4.2392e-24	0	2.0158e-17	-3.0312e-17		-4.2392e-24	-2.0158e-17	5.047e-17
CHR mutase	CHRM_c	Phe synthesis, Tyr synthesis		0.10539	0.10603	0.10988	0.25337		-0.00064	-0.00385	-0.14349		0.57488	0.57488	0.57488	0.57488		0	0	0		0.46949	0.46885	0.46499	0.32151		0.00064	0.00386	0.14348
Glu:PRE aminotransferase	GPAT_h	Phe synthesis, Tyr synthesis		0.10539	0.10603	0.10988	0.25337		-0.00064	-0.00385	-0.14349		0.57488	0.57488	0.57488	0.57488		0	0	0		0.46949	0.46885	0.46499	0.32151		0.00064	0.00386	0.14348
AGN dehydratase	AGNDA_h	Phe synthesis		0.061793	0.06217	0.064429	0.14856		-0.000377	-0.002259	-0.084131		0.33707	0.33707	0.33707	0.33707		0	0	0		0.27528	0.2749	0.27265	0.18851		0.00038	0.00225	0.08414
Arginase	Arginase_m	Pro synthesis		0.002633	0.0026491	0.0027453	0.0063302		-1.61e-05	-9.62e-05	-0.0035849		0.014363	0.014363	0.014363	0.014363		0	0	0		0.01173	0.011714	0.011617	0.0080325		1.6e-05	9.7e-05	0.0035845
Urease	Urease_m	Pro synthesis		0	0	0	0		0	0	0		0	0	0	0		0	0	0		0	0	0	0		0	0	0
Orn aminotransferase	OrnAT_m	Pro synthesis		0.002633	0.0026491	0.0027453	0.0063302		-1.61e-05	-9.62e-05	-0.0035849		0.014363	0.014363	0.014363	0.014363		0	0	0		0.01173	0.011714	0.011617	0.0080325		1.6e-05	9.7e-05	0.0035845
Glu kinase	GluK_c	Pro synthesis		0.53193	0.52469	0.5226	-0.84358		0.00724	0.00209	1.36618		0.53193	0.52469	0.5226	2.236e-06		0.00724	0.00209	0.522598		0	0	0	0.84359		0	0	-0.84359
Glu kinase	GluK_h	Pro synthesis		0	0	5.2996e-23	0		0	-5.2996e-23	5.2996e-23		0	0	5.2996e-23	0		0	-5.2996e-23	5.2996e-23		0	0	0	0		0	0	0
Glu kinase	GluK_m	Pro synthesis		-3.7061	-3.7731	-4.0785	-19.311		0.067	0.3054	15.2325		1.2872e-20	0.0072378	0.0093275	0.53192		-0.0072378	-0.0020897	-0.522592		3.7061	3.7803	4.0878	19.843		-0.0742	-0.3075	-15.7552
GluSeA dehydrogenase	GluSeADH_c	Pro synthesis		0.53193	0.52469	0.5226	-0.84358		0.00724	0.00209	1.36618		0.53193	0.52469	0.5226	2.236e-06		0.00724	0.00209	0.522598		2.8477e-17	-3.5259e-17	0	0.84359		6.3736e-17	-3.5259e-17	-0.84359
GluSeA dehydrogenase	GluSeADH_h	Pro synthesis		1.5033e-16	0	-2.4346e-17	0		1.5033e-16	2.4346e-17	-2.4346e-17		0	0	3.8462e-23	0		0	-3.8462e-23	3.8462e-23		-1.5033e-16	0	2.4346e-17	0		-1.5033e-16	-2.4346e-17	2.4346e-17
GluSeA dehydrogenase	GluSeADH_m	Pro synthesis		-3.7061	-3.7731	-4.0785	-19.311		0.067	0.3054	15.2325		0	0.0072378	0.0093275	0.53192		-0.0072378	-0.0020897	-0.522592		3.7061	3.7803	4.0878	19.843		-0.0742	-0.3075	-15.7552
spontaneous	GluSeADA_c	Pro synthesis		0.53193	0.52469	0.5226	-0.84358		0.00724	0.00209	1.36618		0.53193	0.52469	0.5226	2.236e-06		0.00724	0.00209	0.522598		-4.0305e-17	4.461e-18	0	0.84359		-4.4766e-17	4.461e-18	-0.84359
spontaneous	GluSeADA_h	Pro synthesis		8.8968e-17	-5.3957e-24	-3.5419e-17	5.6961e-16		8.8968e-17	3.5419e-17	-6.05029e-16		1.0598e-26	0	1.075e-22	5.6961e-16		1.0598e-26	-1.075e-22	-5.6961e-16		-8.8968e-17	5.3957e-24	3.542e-17	0		-8.8968e-17	-3.542e-17	3.542e-17
spontaneous	GluSeADA_m	Pro synthesis		-3.7035	-3.7705	-4.0757	-19.304		0.067	0.3052	15.2283		0.014363	0.0216	0.02369	0.54629		-0.007237	-0.00209	-0.5226		3.7179	3.7921	4.0994	19.851		-0.0742	-0.3073	-15.7516
P5C reductase	P5CRNAD_c	Pro synthesis		-1.9022	-1.9069	-2.1076	-14.895		0.0047	0.2007	12.7874		26.19	26.182	26.179	23.878		0.008	0.003	2.301		28.092	28.089	28.287	38.773		0.003	-0.198	-10.486
Pro dehydrogenase	ProDHNAD_m	Pro degradation		0	0.15688	-0.087162	-3.5536		-0.15688	0.244042	3.46644		0	0.27301	0	23.33		-0.27301	0.27301	-23.33		0	0.11614	0.087162	26.884		-0.11614	0.028978	-26.7968
Pro dehydrogenase	ProDHNADP_m	Pro degradation		-2.0024	-2.1646	-2.1249	-11.583		0.1622	-0.0397	9.4581		25.643	25.363	25.633	0.0010538		0.28	-0.27	25.6319		27.646	27.527	27.758	11.584		0.119	-0.231	16.174
P5C dehydrogenase	P5CDHNAD_h	Pro degradation		8.8968e-17	0	-2.5152e-17	0		8.8968e-17	2.5152e-17	-2.5152e-17		0	0	0	0		0	0	0		-8.8968e-17	0	2.5152e-17	0		-8.8968e-17	-2.5152e-17	2.5152e-17
P5C dehydrogenase	P5CDHNAD_m	Pro degradation		-0.23571	-0.45405	-0.75403	-7.4379		0.21834	0.29998	6.68387		1.7135e-11	-1.356e-10	0	0		1.52735e-10	-1.356e-10	0		0.23571	0.45405	0.75403	7.4379		-0.21834	-0.29998	-6.68387
P5C dehydrogenase	P5CDHNADP_m	Pro degradation		-3.036	-2.8925	-2.9035	-12.951		-0.1435	0.011	10.0475		1.4074e-11	0	1.0505e-10	0		1.4074e-11	-1.0505e-10	1.0505e-10		3.036	2.8925	2.9035	12.951		0.1435	-0.011	-10.0475
PGA dehydrogenase	PGADH_h	Ser synthesis		0.046799	0.047084	0.048795	0.11251		-0.000285	-0.001711	-0.063715		0.25528	0.25528	0.25528	0.25528		0	0	0		0.20848	0.2082	0.20649	0.14277		0.00028	0.00171	0.06372
PSer aminotransferase	PSerAT_h	Ser synthesis		0.046799	0.047084	0.048795	0.11251		-0.000285	-0.001711	-0.063715		0.25528	0.25528	0.25528	0.25528		0	0	0		0.20848	0.2082	0.20649	0.14277		0.00028	0.00171	0.06372
PSer phosphatase	PSerP_h	Ser synthesis		0.046799	0.047084	0.048795	0.11251		-0.000285	-0.001711	-0.063715		0.25528	0.25528	0.25528	0.25528		0	0	0		0.20848	0.2082	0.20649	0.14277		0.00028	0.00171	0.06372
Ser racemase	SerRM_c	Ser racemization		-1.741	-1.7869	-1.944	-0.27912		0.0459	0.1571	-1.66488		0.61335	0.61335	0.61335	0.61335		0	0	0		2.3543	2.4002	2.5573	0.89247		-0.0459	-0.1571	1.66483
Threonine synthase	ThrS_h	Thr synthesis		1.0513	1.0577	1.0961	2.5275		-0.0064	-0.0384	-1.4314		5.7347	5.7347	5.7347	5.7347		0	0	0		4.6834	4.677	4.6386	3.2072		0.0064	0.0384	1.4314
ANT synthase	ANTS_h	Trp synthesis		0.015639	0.015734	0.016306	0.037599		-9.5e-05	-0.000572	-0.021293		0.085308	0.085308	0.085308	0.085308		0	0	0		0.069669	0.069574	0.069002	0.047709		9.5e-05	0.000572	0.021293
ANT PR-transferase	ANTPRT_h	Trp synthesis		0.015639	0.015734	0.016306	0.037599		-9.5e-05	-0.000572	-0.021293		0.085308	0.085308	0.085308	0.085308		0	0	0		0.069669	0.069574	0.069002	0.047709		9.5e-05	0.000572	0.021293
PR-ANT isomerase	PRANTI_h	Trp synthesis		0.015639	0.015734	0.016306	0.037599		-9.5e-05	-0.000572	-0.021293		0.085308	0.085308	0.085308	0.085308		0	0	0		0.069669	0.069574	0.069002	0.047709		9.5e-05	0.000572	0.021293
Ind-GP synthase	IndGPS_h	Trp synthesis		0.015639	0.015734	0.016306	0.037599		-9.5e-05	-0.000572	-0.021293		0.085308	0.085308	0.085308	0.085308		0	0	0		0.069669	0.069574	0.069002	0.047709		9.5e-05	0.000572	0.021293
Ind-GP lyase	IndGPL_h	Trp synthesis		0.015639	0.015734	0.016306	0.037599		-9.5e-05	-0.000572	-0.021293		0.085308	0.085308	0.085308	0.085308		0	0	0		0.069669	0.069574	0.069002	0.047709		9.5e-05	0.000572	0.021293
Trp synthase	TrpS_h	Trp synthesis		0.015639	0.015734	0.016306	0.037599		-9.5e-05	-0.000572	-0.021293		0.085308	0.085308	0.085308	0.085308		0	0	0		0.069669	0.069574	0.069002	0.047709		9.5e-05	0.000572	0.021293
AGN dehydrogenase	AGNDH_h	Tyr synthesis		0.043595	0.04386	0.045454	0.10481		-0.000265	-0.001594	-0.059356		0.2378	0.2378	0.2378	0.2378		0	0	0		0.19421	0.19394	0.19235	0.13299		0.00027	0.00159	0.05936
B.-chain-aa transaminase	BAATA3_h	Val synthesis		0.13559	0.13641	0.14137	0.32597		-0.00082	-0.00496	-0.1846		0.73961	0.73961	0.73961	0.73961		0	0	0		0.60402	0.60319	0.59824	0.41363		0.00083	0.00495	0.18461
ATase	ATase_h	IMP synthesis		0.0018934	0.001905	0.0019742	0.0045522		-1.16e-05	-6.92e-05	-0.002578		0.010328	0.010328	0.010328	0.010328		0	0	0		0.008435	0.0084235	0.0083543	0.0057763		1.15e-05	6.92e-05	0.002578
PRA-Gly ligase	PRAGlyL_h	IMP synthesis		0.0018934	0.001905	0.0019742	0.0045522		-1.16e-05	-6.92e-05	-0.002578		0.010328	0.010328	0.010328	0.010328		0	0	0		0.008435	0.0084235	0.0083543	0.0057763		1.15e-05	6.92e-05	0.002578
GAR formyltransferase	GARFT_h	IMP synthesis		0.0018934	0.001905	0.0019742	0.0045522		-1.16e-05	-6.92e-05	-0.002578		0.010328	0.010328	0.010328	0.010328		0	0	0		0.008435	0.0084235	0.0083543	0.0057763		1.15e-05	6.92e-05	0.002578
FGAM synthase	FGAMS_h	IMP synthesis		0.0018934	0.001905	0.0019742	0.0045522		-1.16e-05	-6.92e-05	-0.002578		0.010328	0.010328	0.010328	0.010328		0	0	0		0.008435	0.0084235	0.0083543	0.0057763		1.15e-05	6.92e-05	0.002578
FGAM cyclo-ligase	FGAMCL_h	IMP synthesis		0.0018934	0.001905	0.0019742	0.0045522		-1.16e-05	-6.92e-05	-0.002578		0.010328	0.010328	0.010328	0.010328		0	0	0		0.008435	0.0084235	0.0083543	0.0057763		1.15e-05	6.92e-05	0.002578
AIR carboxylase	AIRC_h	IMP synthesis		0.0018934	0.001905	0.0019742	0.0045522		-1.16e-05	-6.92e-05	-0.002578		0.010328	0.010328	0.010328	0.010328		0	0	0		0.008435	0.0084235	0.0083543	0.0057763		1.15e-05	6.92e-05	0.002578
SAICAR synthase	SAICARS_h	IMP synthesis		0.0018934	0.001905	0.0019742	0.0045522		-1.16e-05	-6.92e-05	-0.002578		0.010328	0.010328	0.010328	0.010328		0	0	0		0.008435	0.0084235	0.0083543	0.0057763		1.15e-05	6.92e-05	0.002578
Adenylo-SCA lyase	DCAMPL1_h	IMP synthesis		0.0018934	0.001905	0.0019742	0.0045522		-1.16e-05	-6.92e-05	-0.002578		0.010328	0.010328	0.010328	0.010328		0	0	0		0.008435	0.0084235	0.0083543	0.0057763		1.15e-05	6.92e-05	0.002578
AICAR formyltransferase	AICARFT_h	IMP synthesis		0.03271	0.032909	0.034105	0.07864		-0.000199	-0.001196	-0.044535		0.17843	0.17843	0.17843	0.17843		0	0	0		0.14572	0.14552	0.14432	0.099788		0.0002	0.0012	0.044532
IMP cyclohydrolase	IMPCH_h	IMP synthesis		0.03271	0.032909	0.034105	0.07864		-0.000199	-0.001196	-0.044535		0.17843	0.17843	0.17843	0.17843		0	0	0		0.14572	0.14552	0.14432	0.099788		0.0002	0.0012	0.044532
AMP deaminase	AMPDA_c	GMP synthesis		0.00071945	0.00072384	0.00075014	0.0017297		-4.39e-06	-2.63e-05	-0.00097956		0.0039245	0.0039245	0.0039245	0.0039245		0	0	0		0.0032051	0.0032007	0.0031744	0.0021948		4.4e-06	2.63e-05	0.0009796
IMP dehydrogenase	IMPDH_c	GMP synthesis		0.00071945	0.00072384	0.00075014	0.0017297		-4.39e-06	-2.63e-05	-0.00097956		0.0039245	0.0039245	0.0039245	0.0039245		0	0	0		0.0032051	0.0032007	0.0031744	0.0021948		4.4e-06	2.63e-05	0.0009796
GMP synthase	GMPS_c	GMP synthesis		0.00071945	0.00072384	0.00075014	0.0017297		-4.39e-06	-2.63e-05	-0.00097956		0.0039245	0.0039245	0.0039245	0.0039245		0	0	0		0.0032051	0.0032007	0.0031744	0.0021948		4.4e-06	2.63e-05	0.0009796
Adenylo-SCA synthase	DCAMPS_h	AMP synthesis		0.03271	0.032909	0.034105	0.07864		-0.000199	-0.001196	-0.044535		0.17843	0.17843	0.17843	0.17843		0	0	0		0.14572	0.14552	0.14432	0.099788		0.0002	0.0012	0.044532
Adenylo-SCA lyase	DCAMPL2_h	AMP synthesis		0.03271	0.032909	0.034105	0.07864		-0.000199	-0.001196	-0.044535		0.17843	0.17843	0.17843	0.17843		0	0	0		0.14572	0.14552	0.14432	0.099788		0.0002	0.0012	0.044532
Asp carbamoyltransferase	AspCT_h	UMP synthesis		0.0020448	0.0020573	0.002132	0.0049161		-1.25e-05	-7.47e-05	-0.0027841		0.011154	0.011154	0.011154	0.011154		0	0	0		0.0091094	0.0090969	0.0090221	0.0062381		1.25e-05	7.48e-05	0.002784
DHOase	DHOase_h	UMP synthesis		0.0020448	0.0020573	0.002132	0.0049161		-1.25e-05	-7.47e-05	-0.0027841		0.011154	0.011154	0.011154	0.011154		0	0	0		0.0091094	0.0090969	0.0090221	0.0062381		1.25e-05	7.48e-05	0.002784
DHO dehydrogenase	DHODH_m	UMP synthesis		0.0020448	0.0020573	0.002132	0.0049161		-1.25e-05	-7.47e-05	-0.0027841		0.011154	0.011154	0.011154	0.011154		0	0	0		0.0091094	0.0090969	0.0090221	0.0062381		1.25e-05	7.48e-05	0.002784
ORO PR-transferase	OROPRT_c	UMP synthesis		0.0020448	0.0020573	0.002132	0.0049161		-1.25e-05	-7.47e-05	-0.0027841		0.011154	0.011154	0.011154	0.011154		0	0	0		0.0091094	0.0090969	0.0090221	0.0062381		1.25e-05	7.48e-05	0.002784
OMP decarboxylase	OMPDC_c	UMP synthesis		0.0020448	0.0020573	0.002132	0.0049161		-1.25e-05	-7.47e-05	-0.0027841		0.011154	0.011154	0.011154	0.011154		0	0	0		0.0091094	0.0090969	0.0090221	0.0062381		1.25e-05	7.48e-05	0.002784
CTP synthase	CTPS_c	CTP synthesis		0.00083427	0.00083935	0.00086985	0.0020057		-5.08e-06	-3.05e-05	-0.00113585		0.0045508	0.0045508	0.0045508	0.0045508		0	0	0		0.0037166	0.0037115	0.003681	0.0025451		5.1e-06	3.05e-05	0.0011359
adenylate kinase	AMPK_c	nucleotide metabolism		0.055063	0.057058	0.066206	0.041147		-0.001995	-0.009148	0.025059		0.34637	0.34637	0.34637	0.34637		0	0	0		0.29131	0.28931	0.28017	0.30523		0.002	0.00914	-0.02506
adenylate kinase	AMPK_h	nucleotide metabolism		-0.041137	-0.022851	0	0		-0.018286	-0.022851	0		0	0	0	0		0	0	0		0.041137	0.022851	0	0		0.018286	0.022851	0
guanylate kinase	GMPK_c	nucleotide metabolism		0.00071945	0.00072384	0.00075014	0.0017297		-4.39e-06	-2.63e-05	-0.00097956		0.0039245	0.0039245	0.0039245	0.0039245		0	0	0		0.0032051	0.0032007	0.0031744	0.0021948		4.4e-06	2.63e-05	0.0009796
UMP/CMP kinase	NMPK_c	nucleotide metabolism		0.0020448	0.0020573	0.002132	0.0049161		-1.25e-05	-7.47e-05	-0.0027841		0.011154	0.011154	0.011154	0.011154		0	0	0		0.0091094	0.0090969	0.0090221	0.0062381		1.25e-05	7.48e-05	0.002784
Nucleoside-triphosphatase	CTPP_c	nucleotide metabolism		0.00037416	0.00037644	0.00039012	0.00089954		-2.28e-06	-1.368e-05	-0.00050942		0.002041	0.002041	0.002041	0.002041		0	0	0		0.0016668	0.0016645	0.0016509	0.0011414		2.3e-06	1.36e-05	0.0005095
Ribonucleotide reductase	ADPR_c	nucleotide metabolism		0.00063118	0.00063503	0.0006581	0.0015175		-3.85e-06	-2.307e-05	-0.0008594		0.003443	0.003443	0.003443	0.003443		0	0	0		0.0028118	0.002808	0.0027849	0.0019255		3.8e-06	2.31e-05	0.0008594
Ribonucleotide reductase	CDPR_c	nucleotide metabolism		0.00037416	0.00037644	0.00039012	0.00089954		-2.28e-06	-1.368e-05	-0.00050942		0.002041	0.002041	0.002041	0.002041		0	0	0		0.0016668	0.0016645	0.0016509	0.0011414		2.3e-06	1.36e-05	0.0005095
Ribonucleotide reductase	GDPR_c	nucleotide metabolism		0.00034424	0.00034634	0.00035892	0.00082762		-2.1e-06	-1.258e-05	-0.0004687		0.0018778	0.0018778	0.0018778	0.0018778		0	0	0		0.0015336	0.0015315	0.0015189	0.0010502		2.1e-06	1.26e-05	0.0004687
Ribonucleotide reductase	UDPR_c	nucleotide metabolism		0.00064224	0.00064615	0.00066963	0.0015441		-3.91e-06	-2.348e-05	-0.00087447		0.0035033	0.0035033	0.0035033	0.0035033		0	0	0		0.0028611	0.0028572	0.0028337	0.0019593		3.9e-06	2.35e-05	0.0008744
Deoxyuridine-triphosphatase	dUTPP_c	nucleotide metabolism		0.00064224	0.00064615	0.00066963	0.0015441		-3.91e-06	-2.348e-05	-0.00087447		0.0035033	0.0035033	0.0035033	0.0035033		0	0	0		0.0028611	0.0028572	0.0028337	0.0019593		3.9e-06	2.35e-05	0.0008744
Thymidylate synthase	dTMPS_c	nucleotide metabolism		0.00064224	0.00064615	0.00066963	0.0015441		-3.91e-06	-2.348e-05	-0.00087447		0.0035033	0.0035033	0.0035033	0.0035033		0	0	0		0.0028611	0.0028572	0.0028337	0.0019593		3.9e-06	2.35e-05	0.0008744
Thymidine monophosphate kinase	dTMPK_c	nucleotide metabolism		0.00064224	0.00064615	0.00066963	0.0015441		-3.91e-06	-2.348e-05	-0.00087447		0.0035033	0.0035033	0.0035033	0.0035033		0	0	0		0.0028611	0.0028572	0.0028337	0.0019593		3.9e-06	2.35e-05	0.0008744
Nucleoside-diphosphate kinase	GDPK_c	nucleotide metabolism		0.00037521	0.0003775	0.00039121	0.00090207		-2.29e-06	-1.371e-05	-0.00051086		0.0020467	0.0020467	0.0020467	0.0020467		0	0	0		0.0016715	0.0016692	0.0016555	0.0011447		2.3e-06	1.37e-05	0.0005108
Nucleoside-diphosphate kinase	GDPK_h	nucleotide metabolism		0.03271	0.032909	0.034105	0.07864		-0.000199	-0.001196	-0.044535		0.17843	0.17843	0.17843	0.17843		0	0	0		0.14572	0.14552	0.14432	0.099788		0.0002	0.0012	0.044532
Nucleoside-diphosphate kinase	UDPK_c	nucleotide metabolism		0.64529	0.65156	0.56187	0.81575		-0.00627	0.08969	-0.25388		4.0227	4.0227	4.0227	4.0227		0	0	0		3.3774	3.3711	3.4608	3.2069		0.0063	-0.0897	0.2539
Nucleoside-diphosphate kinase	dADPK_c	nucleotide metabolism		0.00063118	0.00063503	0.0006581	0.0015175		-3.85e-06	-2.307e-05	-0.0008594		0.003443	0.003443	0.003443	0.003443		0	0	0		0.0028118	0.002808	0.0027849	0.0019255		3.8e-06	2.31e-05	0.0008594
Nucleoside-diphosphate kinase	dCDPK_c	nucleotide metabolism		0.00037416	0.00037644	0.00039012	0.00089954		-2.28e-06	-1.368e-05	-0.00050942		0.002041	0.002041	0.002041	0.002041		0	0	0		0.0016668	0.0016645	0.0016509	0.0011414		2.3e-06	1.36e-05	0.0005095
Nucleoside-diphosphate kinase	dGDPK_c	nucleotide metabolism		0.00034424	0.00034634	0.00035892	0.00082762		-2.1e-06	-1.258e-05	-0.0004687		0.0018778	0.0018778	0.0018778	0.0018778		0	0	0		0.0015336	0.0015315	0.0015189	0.0010502		2.1e-06	1.26e-05	0.0004687
Nucleoside-diphosphate kinase	dTDPK_c	nucleotide metabolism		0.00064224	0.00064615	0.00066963	0.0015441		-3.91e-06	-2.348e-05	-0.00087447		0.0035033	0.0035033	0.0035033	0.0035033		0	0	0		0.0028611	0.0028572	0.0028337	0.0019593		3.9e-06	2.35e-05	0.0008744
Nucleoside-diphosphate kinase	dUDPK_c	nucleotide metabolism		0.00064224	0.00064615	0.00066963	0.0015441		-3.91e-06	-2.348e-05	-0.00087447		0.0035033	0.0035033	0.0035033	0.0035033		0	0	0		0.0028611	0.0028572	0.0028337	0.0019593		3.9e-06	2.35e-05	0.0008744
SO4diffusion	Tr_SO 4	transport		0.060005	0.060371	0.062564	0.14426		-0.000366	-0.002193	-0.081696		0.32732	0.32732	0.32732	0.32732		0	0	0		0.26731	0.26695	0.26476	0.18306		0.00036	0.00219	0.0817
NO2transporter	Tr_NO 2	transport		-1.3753	-1.3606	-1.2727	2.0019		-0.0147	-0.0879	-3.2746		9.3391	9.3391	9.3391	9.3391		0	0	0		10.714	10.7	10.612	7.3372		0.014	0.088	3.2748
Nucleotide transporter	Tr_NTT	transport		0.077261	0.17685	0.49981	-12.311		-0.099589	-0.32296	12.8108		14.596	14.596	14.596	14.596		0	0	0		14.519	14.419	14.096	26.907		0.1	0.323	-12.811
ADP/ATP carrier	Tr_AAC	transport		-1.8051	-1.772	-1.71	-2.2948		-0.0331	-0.062	0.5848		22.162	22.155	22.153	21.63		0.007	0.002	0.523		23.967	23.927	23.863	23.925		0.04	0.064	-0.062
Brittle1 protein transporter	Tr_BT11	transport		0.010328	0.0087315	0.0019742	-0.0057763		0.0015965	0.0067573	0.0077505		0.010328	0.010328	0.010328	0		0	0	0.010328		0	0.0015969	0.0083543	0.0057763		-0.0015969	-0.0067574	0.002578
Brittle1 protein transporter	Tr_BT12	transport		0	0	0	0.010328		0	0	-0.010328		0	0	0	0.010328		0	0	-0.010328		0	0	0	0		0	0	0
Brittle1 protein transporter	Tr_BT13	transport		-0.008435	-0.0068265	0	0		-0.0016085	-0.0068265	0		0	0	0	0		0	0	0		0.008435	0.0068265	0	0		0.0016085	0.0068265	0
NAD transporter	Tr_NDT1	transport		-0.020657	-0.017463	-0.0039484	0.0012241		-0.003194	-0.0135146	-0.0051725		-0.020657	-0.020657	-0.020657	-0.010328		0	0	-0.010329		-4.387e-10	-0.0031939	-0.016709	-0.011553		0.0031939	0.0135151	-0.005156
NAD transporter	Tr_NDT2	transport		0.020657	0.017463	0.0039484	-0.0012241		0.003194	0.0135146	0.0051725		0.020657	0.020657	0.020657	0.010328		0	0	0.010329		-3.1585e-11	0.0031939	0.016709	0.011553		-0.0031939	-0.0135151	0.005156
TP/Pi translocator	Tr_TPT1	transport		-0.25532	-0.19636	0.37164	20.721		-0.05896	-0.568	-20.3494		-9.3685	-9.3724	-9.2333	0		0.0039	-0.1391	-9.2333		-9.1132	-9.1761	-9.605	-20.721		0.0629	0.4289	11.116
TP/Pi translocator	Tr_TPT2	transport		1.1762	0.91407	1.1318	-10.128		0.26213	-0.21773	11.2598		-5.0268e-05	-0.57667	-0.68038	27.185		0.57662	0.10371	-27.8654		-1.1762	-1.4907	-1.8122	37.314		0.3145	0.3215	-39.1262
TP/Pi translocator	Tr_TPT3	transport		0.42942	1.0219	0.49204	-6.0233		-0.59248	0.52986	6.51534		27.186	28.352	27.866	0		-1.166	0.486	27.866		26.756	27.33	27.374	6.0233		-0.574	-0.044	21.3507
PEP/Pi translocator	Tr_PPT	transport		0.0039241	0	0.13912	-3.3083		0.0039241	-0.13912	3.44742		0.0039241	0	0.13912	9.3724		0.0039241	-0.13912	-9.23328		0	0	0	12.681		0	0	-12.681
GCA/GCEA shuffle	Tr_GCA1	transport		-9.2118	-9.2917	-9.7737	-27.182		0.0799	0.482	17.4083		0	1.0331e-25	0	-1.2478e-24		-1.0331e-25	1.0331e-25	1.2478e-24		9.2118	9.2917	9.7737	27.182		-0.0799	-0.482	-17.4083
GCA/GCEA shuffle	Tr_GCEA1	transport		-2.7525	-2.7459	-2.8256	-13.042		-0.0066	0.0797	10.2164		0	7.9303e-26	-5.7447e-27	0		-7.9303e-26	8.50477e-26	-5.7447e-27		2.7525	2.7459	2.8256	13.042		0.0066	-0.0797	-10.2164
G6P exporter	Tr_GPT1	transport		-0.49034	-0.3388	-0.48954	0		-0.15154	0.15074	-0.48954		0	0.29501	0	0		-0.29501	0.29501	0		0.49034	0.63381	0.48954	0		-0.14347	0.14427	0.48954
Glc transporter	Tr_pGlc	transport		-0.0091303	-0.010761	-0.044887	0		0.0016307	0.034126	-0.044887		0	-4.0834e-25	9.2721e-13	0		4.0834e-25	-9.2721e-13	9.2721e-13		0.0091303	0.010761	0.044887	0		-0.0016307	-0.034126	0.044887
Mas exporter	Tr_Mex1	transport		0.002419	0.0024337	0.0025221	0.0058156		-1.47e-05	-8.84e-05	-0.0032935		0.013195	0.013195	0.013195	0.013195		0	0	0		0.010776	0.010761	0.010673	0.0073795		1.5e-05	8.8e-05	0.0032935
Polyol transporter 5	Tr_PLT5	transport		-2.6228e-26	-5.7511e-27	0	0		-2.04769e-26	-5.7511e-27	0		-2.6228e-26	-5.7511e-27	0	0		-2.04769e-26	-5.7511e-27	0		0	0	0	0		0	0	0
Dicarboxylate carrier	Tr_DIC1	transport		0.43002	0.43963	0.47682	1.4056		-0.00961	-0.03719	-0.92878		0.00023024	0.022231	0.15883	-6.8315		-0.0220008	-0.136599	6.99033		-0.42979	-0.41739	-0.31799	-8.2371		-0.0124	-0.0994	7.91911
Dicarboxylate carrier	Tr_DIC2	transport		-0.43002	-0.43963	-0.47682	-1.4056		0.00961	0.03719	0.92878		-0.00023024	-0.022231	-0.15883	6.8315		0.0220008	0.136599	-6.99033		0.42979	0.41739	0.31799	8.2371		0.0124	0.0994	-7.91911
Dicarboxylate transporter	Tr_DIT1	transport		-0.39415	-0.40427	-0.44264	0		0.01012	0.03837	-0.44264		0	0	0	0		0	0	0		0.39415	0.40427	0.44264	0		-0.01012	-0.03837	0.44264
Dicarboxylate transporter	Tr_DIT2	transport		0.24356	0.28207	0.51907	3.0942		-0.03851	-0.237	-2.57513		7.0204	7.0204	7.0204	7.0204		0	0	0		6.7769	6.7384	6.5014	3.9263		0.0385	0.237	2.5751
Di-/ri-carboxylate carrier	Tr_DTC1A	transport		-1.2546	-1.2304	-1.2326	-0.7245		-0.0242	0.0022	-0.5081		0.51225	0.55286	0.55323	-9.2144		-0.04061	-0.00037	9.76763		1.7669	1.7832	1.7858	-8.4899		-0.0163	-0.0026	10.2757
Di-/ri-carboxylate carrier	Tr_DTC1B	transport		-1.7373	-1.7832	-1.7195	0.070067		0.0459	-0.0637	-1.78957		0.34103	0.24064	0.26381	2.125		0.10039	-0.02317	-1.86119		2.0783	2.0239	1.9833	2.0549		0.0544	0.0406	-0.0716
Di-/ri-carboxylate carrier	Tr_DTC1C	transport		-1.2153	-1.1939	-1.2228	0.3888		-0.0214	0.0289	-1.6116		-3.2358	-3.1757	-3.1986	6.4867		-0.0601	0.0229	-9.6853		-2.0205	-1.9817	-1.9757	6.0979		-0.0388	-0.006	-8.0736
Di-/ri-carboxylate carrier	Tr_DTC2A	transport		1.5887	1.6129	1.6333	3.7364		-0.0242	-0.0204	-2.1031		0.014218	0.033631	-0.08877	1.5912e-06		-0.019413	0.122401	-0.0887716		-1.5745	-1.5793	-1.7221	-3.7364		0.0048	0.1428	2.0143
Di-/ri-carboxylate carrier	Tr_DTC2B	transport		1.1098	1.1664	1.2347	3.8752		-0.0566	-0.0683	-2.6405		-0.0044487	0.085	0.36914	0		-0.0894487	-0.28414	0.36914		-1.1143	-1.0814	-0.86555	-3.8752		-0.0329	-0.21585	3.00965
Di-/ri-carboxylate carrier	Tr_DTC2C	transport		1.6322	1.6643	1.6443	4.2792		-0.0321	0.02	-2.6349		-9.1118	-9.0463	-9.2091	0		-0.0655	0.1628	-9.2091		-10.744	-10.711	-10.853	-4.2792		-0.033	0.142	-6.5738
Di-/ri-carboxylate carrier	Tr_DTC3A	transport		-1.5072	-1.5312	-1.5449	-3.6147		0.024	0.0137	2.0698		0.019273	-0.019052	0.079617	9.7165		0.038325	-0.098669	-9.63688		1.5265	1.5122	1.6246	13.331		0.0143	-0.1124	-11.7064
Di-/ri-carboxylate carrier	Tr_DTC3B	transport		-1.9866	-2.07	-2.1066	-3.8634		0.0834	0.0366	1.7568		-0.00334	-0.1563	-0.47655	0		0.15296	0.32025	-0.47655		1.9832	1.9137	1.6301	3.8634		0.0695	0.2836	-2.2333
Di-/ri-carboxylate carrier	Tr_DTC3C	transport		-1.4665	-1.489	-1.5317	-4.5994		0.0225	0.0427	3.0677		11.971	11.966	12.052	0		0.005	-0.086	12.052		13.437	13.455	13.584	4.5994		-0.018	-0.129	8.9846
Di-/ri-carboxylate carrier	Tr_DTC4A	transport		0.71243	0.71964	0.769	0.69904		-0.00721	-0.04936	0.06996		0.0089097	-0.0088919	0.055503	0		0.0178016	-0.0643949	0.055503		-0.70352	-0.72854	-0.71349	-0.69904		0.02502	-0.01505	-0.01445
Di-/ri-carboxylate carrier	Tr_DTC4B	transport		0.28033	0.29215	0.29477	0.8284		-0.01182	-0.00262	-0.53363		-0.0027576	0.021383	0.069543	0		-0.0241406	-0.04816	0.069543		-0.28309	-0.27077	-0.22523	-0.8284		-0.01232	-0.04554	0.60317
Di-/ri-carboxylate carrier	Tr_DTC4C	transport		0.79209	0.79314	0.7825	0.030112		-0.00105	0.01064	0.752388		0.3389	0.35456	0.37861	-6.4867		-0.01566	-0.02405	6.86531		-0.45319	-0.43857	-0.4039	-6.5168		-0.01462	-0.03467	6.1129
SCA/Fum carrier	Tr_SFC	transport		-1.01	-1.0205	-1.0246	-0.026372		0.0105	0.0041	-0.998228		0	0	0	0		0	0	0		1.01	1.0205	1.0246	0.026372		-0.0105	-0.0041	0.998228
neutral amino acid transporter	Tr_BAT11	transport		2.8499	2.753	2.8429	5.7814		0.0969	-0.0899	-2.9385		-14.343	-14.524	-14.655	-11.99		0.181	0.131	-2.665		-17.193	-17.278	-17.497	-17.772		0.085	0.219	0.275
neutral amino acid transporter	Tr_BAT12	transport		0.002633	0.0026491	0.0027453	0.0063302		-1.61e-05	-9.62e-05	-0.0035849		0.014363	0.014363	0.014363	0.014363		0	0	0		0.01173	0.011714	0.011617	0.0080325		1.6e-05	9.7e-05	0.0035845
neutral amino acid transporter	Tr_BAT13	transport		0.6545	0.67066	0.57699	-4.1035		-0.01616	0.09367	4.68049		0.60307	0.6229	0.61201	1.1346		-0.01983	0.01089	-0.52259		-0.051422	-0.047763	0.035026	5.2381		-0.003659	-0.082789	-5.20307
neutral amino acid transporter	Tr_BAT14	transport		-1.1864e-16	0	1.886e-16	5.8692e-17		-1.1864e-16	-1.886e-16	1.29908e-16		0	0	0	5.8692e-17		0	0	-5.8692e-17		1.1864e-16	0	-1.886e-16	0		1.1864e-16	1.886e-16	-1.886e-16
neutral amino acid transporter	Tr_BAT15	transport		-2.3169	-2.3169	-2.2809	-1.7974e-13		0	-0.036	-2.2809		9.8553e-19	1.042e-12	-9.6903e-12	-1.7974e-13		-1.042e-12	1.07323e-11	-9.51056e-12		2.3169	2.3169	2.2809	-5.6743e-20		0	0.036	2.2809
Basic amino acid carriers	Tr_BAC1	transport		-1.6507e-17	0	0	0		-1.6507e-17	0	0		0	0	0	0		0	0	0		1.6507e-17	0	0	0		1.6507e-17	0	0
Basic amino acid carriers	Tr_BAC2	transport		0	0	0	0		0	0	0		0	0	0	0		0	0	0		0	0	0	0		0	0	0
Pro uniporter	Tr_ProU	transport		-0.66389	-0.67685	-0.81387	-9.689		0.01296	0.13702	8.87513		25.643	25.623	25.633	23.331		0.02	-0.01	2.302		26.307	26.299	26.447	33.02		0.008	-0.148	-6.573
Pro/Glu antiporter	Tr_ProA	transport		-1.3385	-1.3309	-1.3981	-5.4472		-0.0076	0.0672	4.0491		0.00038837	0.012978	0	0		-0.0125896	0.012978	0		1.3389	1.3438	1.3981	5.4472		-0.0049	-0.0543	-4.0491
P5C exporter	Tr_P5C1	transport		0	-8.1452e-27	0	0		8.1452e-27	-8.1452e-27	0		0	-8.1452e-27	0	0		8.1452e-27	-8.1452e-27	0		0	0	0	0		0	0	0
P5C exporter	Tr_P5C2	transport		-2.4341	-2.4316	-2.6302	-14.052		-0.0025	0.1986	11.4218		25.658	25.657	25.657	23.878		0.001	0	1.779		28.092	28.089	28.287	37.93		0.003	-0.198	-9.643
PRPP exporter	Tr_PRPP	transport		0.0020448	0.0020573	0.002132	0.0049161		-1.25e-05	-7.47e-05	-0.0027841		0.011154	0.011154	0.011154	0.011154		0	0	0		0.0091094	0.0090969	0.0090221	0.0062381		1.25e-05	7.48e-05	0.002784
Fum exporter	Tr_Fum	transport		0.10646	0.10711	0.11101	0.25596		-0.00065	-0.0039	-0.14495		0.58075	0.58075	0.58075	0.58075		0	0	0		0.47429	0.47364	0.46975	0.32479		0.00065	0.00389	0.14496
H-Cys exporter	Tr_HCys	transport		0.03116	0.03135	0.032489	0.074914		-0.00019	-0.001139	-0.042425		0.16997	0.16997	0.16997	0.16997		0	0	0		0.13881	0.13862	0.13748	0.09506		0.00019	0.00114	0.04242
ORO exporter	Tr_ORO	transport		0.0020448	0.0020573	0.002132	0.0049161		-1.25e-05	-7.47e-05	-0.0027841		0.011154	0.011154	0.011154	0.011154		0	0	0		0.0091094	0.0090969	0.0090221	0.0062381		1.25e-05	7.48e-05	0.002784
DHO shuffle	Tr_DHO1	transport		0.0020448	0.0020573	0.002132	0.0049161		-1.25e-05	-7.47e-05	-0.0027841		0.011154	0.011154	0.011154	0.011154		0	0	0		0.0091094	0.0090969	0.0090221	0.0062381		1.25e-05	7.48e-05	0.002784
DHO shuffle	Tr_DHO 2	transport		0.0020448	0.0020573	0.002132	0.0049161		-1.25e-05	-7.47e-05	-0.0027841		0.011154	0.011154	0.011154	0.011154		0	0	0		0.0091094	0.0090969	0.0090221	0.0062381		1.25e-05	7.48e-05	0.002784
Gly/Ser shuffle	Tr_GlySer	transport		-8.5922	-8.6683	-9.1276	-25.693		0.0761	0.4593	16.5654		3.38	3.38	3.38	3.38		0	0	0		11.972	12.048	12.508	29.073		-0.076	-0.46	-16.565
O2 diffusion	Tr_O 2 h	transport		-9.81	-9.9063	-10.482	-30.986		0.0963	0.5757	20.504		-124.98	-124.98	-124.98	-124.98		0	0	0		-115.17	-115.08	-114.5	-93.998		-0.09	-0.58	-20.502
O2 diffusion	Tr_O 2 m	transport		-1.4964	-1.5032	-1.5447	-4.2955		0.0068	0.0415	2.7508		4.5026	4.5026	4.5026	4.5026		0	0	0		5.9991	6.0059	6.0473	8.7981		-0.0068	-0.0414	-2.7508
O2 diffusion	Tr_O 2 p	transport		-4.6059	-4.6458	-4.8868	-13.591		0.0399	0.241	8.7042		-1.9374e-22	2.2622e-26	-2.1115e-27	-5.8446e-25		-1.93763e-22	2.47335e-26	5.82348e-25		4.6059	4.6458	4.8868	13.591		-0.0399	-0.241	-8.7042
CO2diffusion	Tr_CO 2 h	transport		8.5512	8.5827	8.8951	31.08		-0.0315	-0.3124	-22.1849		101.54	101.54	101.54	101.54		0	0	0		92.984	92.953	92.64	70.455		0.031	0.313	22.185
CO2diffusion	Tr_CO 2 m	transport		3.7883	3.8246	4.0058	11.741		-0.0363	-0.1812	-7.7352		-6.097	-6.0966	-6.096	-4.3172		-0.0004	-0.0006	-1.7788		-9.8853	-9.9213	-10.102	-16.058		0.036	0.1807	5.956
H2 O diffusion	Tr_H 2 Oh	transport		0.6403	0.53678	1.0209	-0.54054		0.10352	-0.48412	1.56144		85.813	85.514	85.948	95.182		0.299	-0.434	-9.234		85.173	84.978	84.928	95.722		0.195	0.05	-10.794
H2 O diffusion	Tr_H 2 Om	transport		-0.022993	-0.21221	-0.11296	2.9432		0.189217	-0.09925	-3.05616		-40.539	-40.863	-40.92	-38.755		0.324	0.057	-2.165		-40.516	-40.651	-40.807	-41.699		0.135	0.156	0.892
H2 O diffusion	Tr_H 2 Op	transport		9.2118	9.2917	9.7737	27.182		-0.0799	-0.482	-17.4083		-6.471e-22	-9.7152e-26	0	0		-6.47003e-22	-9.7152e-26	0		-9.2118	-9.2917	-9.7737	-27.182		0.0799	0.482	17.4083
Proton diffusion	Tr_Hp	transport		-1.3075e-15	-9.7975e-11	3.3465e-10	6.7397e-17		9.79737e-11	-4.32625e-10	3.3465e-10		-3.8326e-16	2.6667e-16	-8.3389e-16	6.7397e-17		-6.4993e-16	1.10056e-15	-9.01287e-16		9.242e-16	9.7975e-11	-3.3465e-10	0		-9.79741e-11	4.32625e-10	-3.3465e-10
NH4diffusion	Tr_NH 4 1	transport		2.9982	2.9857	2.9331	2.8474		0.0125	0.0526	0.0857		1.6635	1.6635	1.6635	1.6635		0	0	0		-1.3347	-1.3222	-1.2696	-1.1839		-0.0125	-0.0526	-0.0857
NH4diffusion	Tr_NH 4 2	transport		1.333	1.4673	1.603	6.7929		-0.1343	-0.1357	-5.1899		12.036	12.217	12.347	9.6831		-0.181	-0.13	2.6639		10.703	10.75	10.745	2.8902		-0.047	0.005	7.8548
H2 S diffusion	Tr_H 2 S1	transport		-0.028845	-0.029021	-0.030075	-0.069349		0.000176	0.001054	0.039274		-0.15735	-0.15735	-0.15735	-0.15735		0	0	0		-0.1285	-0.12833	-0.12727	-0.087997		-0.00017	-0.00106	-0.039273
H2 S diffusion	Tr_H 2 S2	transport		-1.0128e-19	0	0	0		-1.0128e-19	0	0		0	0	0	0		0	0	0		1.0128e-19	0	0	0		1.0128e-19	0	0
AC diffusion	Tr_AC1	transport		0.87018	0.87549	0.9073	2.0921		-0.00531	-0.03181	-1.1848		4.7467	4.7467	4.7467	4.7467		0	0	0		3.8766	3.8713	3.8394	2.6547		0.0053	0.0319	1.1847
AC diffusion	Tr_AC2	transport		1.0128e-19	0	-8.3866e-25	0		1.0128e-19	8.3866e-25	-8.3866e-25		0	0	0	0		0	0	0		-1.0128e-19	0	8.3866e-25	0		-1.0128e-19	-8.3866e-25	8.3866e-25
Pyr diffusion	Tr_Pyr1	transport		-0.70861	-0.73206	-0.94607	-1.8983		0.02345	0.21401	0.95223		-3.1802	-3.1802	-3.1802	-3.1802		0	0	0		-2.4716	-2.4481	-2.2341	-1.2819		-0.0235	-0.214	-0.9522
Pyr diffusion	Tr_Pyr2	transport		-4.122	-4.023	-4.0638	-4.6763		-0.099	0.0408	0.6125		16.971	17.152	17.282	14.617		-0.181	-0.13	2.665		21.093	21.175	21.345	19.294		-0.082	-0.17	2.051
Pyr diffusion	Tr_Pyr3	transport		3.0638	2.9682	3.0658	6.2955		0.0956	-0.0976	-3.2297		-13.177	-13.358	-13.488	-10.824		0.181	0.13	-2.664		-16.241	-16.326	-16.554	-17.119		0.085	0.228	0.565
GCA diffusion	Tr_GCA2	transport		-9.2118	-9.2917	-9.7737	-27.182		0.0799	0.482	17.4083		-3.433e-22	1.1319e-25	-9.7406e-27	0		-3.43413e-22	1.22931e-25	-9.7406e-27		9.2118	9.2917	9.7737	27.182		-0.0799	-0.482	-17.4083
GCEA diffusion	Tr_GCEA2	transport		2.7525	2.7459	2.8256	13.042		0.0066	-0.0797	-10.2164		3.4657e-26	0	4.5872e-27	0		3.4657e-26	-4.5872e-27	4.5872e-27		-2.7525	-2.7459	-2.8256	-13.042		-0.0066	0.0797	10.2164
Mal diffusion	Tr_Mal	transport		-2.7525	-2.7459	-2.8256	-13.042		-0.0066	0.0797	10.2164		-4.7556e-26	9.6666e-26	-1.2922e-26	-2.3017e-12		-1.44222e-25	1.09588e-25	2.3017e-12		2.7525	2.7459	2.8256	13.042		0.0066	-0.0797	-10.2164
OAA diffusion	Tr_OAA	transport		3.4514	3.5112	3.6794	12.889		-0.0598	-0.1682	-9.2096		13.176	13.244	13.299	-1.5711e-18		-0.068	-0.055	13.299		9.7242	9.733	9.6194	-12.889		-0.0088	0.1136	22.5084
KG diffusion	Tr_KG	transport		2.6966	2.8123	3.0285	7.9981		-0.1157	-0.2162	-4.9696		0.0014086	0.1139	0.1894	10.824		-0.112491	-0.0755	-10.6346		-2.6952	-2.6984	-2.8391	2.8257		0.0032	0.1407	-5.6648
Ala diffusion	Tr_Ala1	transport		-3.0638	-2.9682	-3.0658	-6.2955		-0.0956	0.0976	3.2297		13.177	13.358	13.488	10.824		-0.181	-0.13	2.664		16.241	16.326	16.554	17.119		-0.085	-0.228	-0.565
Arg diffusion	Tr_Arg1	transport		0	0	0	0		0	0	0		0	0	0	0		0	0	0		0	0	0	0		0	0	0
Asn diffusion	Tr_Asn1	transport		1.0265e-15	-1.8657e-17	5.4359e-16	-5.3742e-17		1.04516e-15	-5.62247e-16	5.97332e-16		1.1672e-15	-6.0969e-17	5.4359e-16	-5.3742e-17		1.22817e-15	-6.04559e-16	5.97332e-16		1.4076e-16	-4.2312e-17	0	0		1.83072e-16	-4.2312e-17	0
Asp diffusion	Tr_Asp	transport		-0.69895	-0.76539	-0.85377	0.15301		0.06644	0.08838	-1.00678		-13.176	-13.244	-13.299	0		0.068	0.055	-13.299		-12.477	-12.479	-12.445	-0.15301		0.002	-0.034	-12.292
Cys diffusion	Tr_Cys	transport		2.1233e-17	-7.1625e-17	0	2.0346e-17		9.2858e-17	-7.1625e-17	-2.0346e-17		2.1233e-17	-7.1625e-17	0	2.0346e-17		9.2858e-17	-7.1625e-17	-2.0346e-17		0	0	0	0		0	0	0
Glu diffusion	Tr_Glu1	transport		-2.6966	-2.8123	-3.0285	-7.9981		0.1157	0.2162	4.9696		-0.0014086	-0.1139	-0.1894	-10.824		0.112491	0.0755	10.6346		2.6952	2.6984	2.8391	-2.8257		-0.0032	-0.1407	5.6648
Gln diffusion	Tr_Gln	transport		7.3417e-10	1.4943e-17	1.7293e-17	-5.3741e-17		7.3417e-10	-2.35e-18	7.1034e-17		0	0	4.0871e-17	-5.3741e-17		0	-4.0871e-17	9.4612e-17		-7.3417e-10	-1.4943e-17	2.3577e-17	0		-7.3417e-10	-3.852e-17	2.3577e-17
Gly diffusion	Tr_Gly	transport		9.2118	9.2917	9.7737	27.182		-0.0799	-0.482	-17.4083		0	-3.2483e-26	-3.2746e-27	0		3.2483e-26	-2.92084e-26	-3.2746e-27		-9.2118	-9.2917	-9.7737	-27.182		0.0799	0.482	17.4083
His diffusion	Tr_His1	transport		8.8035e-18	2.0631e-17	0	0		-1.18275e-17	2.0631e-17	0		8.8035e-18	2.0631e-17	0	0		-1.18275e-17	2.0631e-17	0		0	0	0	0		0	0	0
Ile diffusion	Tr_Ile1	transport		0	-7.9319e-17	0	-1.576e-16		7.9319e-17	-7.9319e-17	1.576e-16		0	-7.9319e-17	0	-1.576e-16		7.9319e-17	-7.9319e-17	1.576e-16		0	0	0	0		0	0	0
Leu diffusion	Tr_Leu1	transport		9.3447e-17	8.0574e-17	-1.2272e-16	-3.1969e-16		1.2873e-17	2.03294e-16	1.9697e-16		9.3447e-17	8.0574e-17	-1.2272e-16	-3.1969e-16		1.2873e-17	2.03294e-16	1.9697e-16		0	0	0	0		0	0	0
Lys diffusion	Tr_Lys1	transport		0	0	0	0		0	0	0		0	0	0	0		0	0	0		0	0	0	0		0	0	0
Met diffusion	Tr_Met1	transport		-3.2252e-17	0	2.3872e-17	0		-3.2252e-17	-2.3872e-17	2.3872e-17		-3.2252e-17	0	1.9113e-17	0		-3.2252e-17	-1.9113e-17	1.9113e-17		0	0	-4.7584e-18	0		0	4.7584e-18	-4.7584e-18
Phe diffusion	Tr_Phe1	transport		3.9593e-17	-4.6664e-17	1.9509e-16	-1.1331e-16		8.6257e-17	-2.41754e-16	3.084e-16		3.9593e-17	-4.6664e-17	1.9509e-16	-1.1331e-16		8.6257e-17	-2.41754e-16	3.084e-16		0	0	0	0		0	0	0
Pro diffusion	Tr_Pro1	transport		-1.0053e-16	-1.2083e-16	-4.5789e-17	-2.3729e-17		2.03e-17	-7.5041e-17	-2.206e-17		-1.0053e-16	-1.2083e-16	-4.5789e-17	-2.3729e-17		2.03e-17	-7.5041e-17	-2.206e-17		0	0	0	0		0	0	0
Ser diffusion	Tr_Ser1	transport		-2.7525	-2.7459	-2.8256	-13.042		-0.0066	0.0797	10.2164		-4.7053e-26	6.7268e-26	0	0		-1.14321e-25	6.7268e-26	0		2.7525	2.7459	2.8256	13.042		0.0066	-0.0797	-10.2164
Thr diffusion	Tr_Thr1	transport		-1.9069e-15	-9.5858e-16	-1.0315e-15	-4.0721e-17		-9.4832e-16	7.292e-17	-9.90779e-16		-1.9069e-15	-9.5858e-16	-1.0315e-15	-4.0721e-17		-9.4832e-16	7.292e-17	-9.90779e-16		0	0	0	0		0	0	0
Trp diffusion	Tr_Trp1	transport		-1.2974e-17	-1.8244e-17	0	0		5.27e-18	-1.8244e-17	0		-1.2974e-17	-1.8244e-17	0	0		5.27e-18	-1.8244e-17	0		0	0	0	0		0	0	0
Tyr diffusion	Tr_Tyr1	transport		-3.3215e-17	-2.8812e-17	7.3913e-17	4.4137e-17		-4.403e-18	-1.02725e-16	2.9776e-17		-3.3215e-17	-2.8812e-17	7.3913e-17	4.4137e-17		-4.403e-18	-1.02725e-16	2.9776e-17		0	0	0	0		0	0	0
Val diffusion	Tr_Val1	transport		2.3014e-17	-1.0906e-16	-3.4571e-17	-1.182e-16		1.32074e-16	-7.4489e-17	8.3629e-17		2.3014e-17	-1.0906e-16	-3.4571e-17	-1.182e-16		1.32074e-16	-7.4489e-17	8.3629e-17		0	0	0	0		0	0	0
Ala exporter	Tr_Ala2	transport		0	0	0	0		0	0	0		0	0	0	0		0	0	0		0	0	0	0		0	0	0
Arg exporter	Tr_Arg2	transport		0.071861	0.072299	0.074926	0.17277		-0.000438	-0.002627	-0.097844		0.39199	0.39199	0.39199	0.39199		0	0	0		0.32013	0.3197	0.31707	0.21923		0.00043	0.00263	0.09784
Asn importer	Tr_Asn2	transport		0	1.0666e-09	0	0		-1.0666e-09	1.0666e-09	0		0	0	0	0		0	0	0		0	-1.0666e-09	0	0		1.0666e-09	-1.0666e-09	0
Asn importer	Tr_Asn3	transport		0	0	0	0		0	0	0		0	0	0	0		0	0	0		0	0	0	0		0	0	0
Glu importer	Tr_Glu2	transport		0.71104	0.76012	1.0382	3.2705		-0.04908	-0.27808	-2.2323		7.4205	7.4205	7.4205	7.4205		0	0	0		6.7094	6.6603	6.3823	4.15		0.0491	0.278	2.2323
His exporter	Tr_His2	transport		0.030816	0.031004	0.032131	0.074088		-0.000188	-0.001127	-0.041957		0.1681	0.1681	0.1681	0.1681		0	0	0		0.13728	0.1371	0.13597	0.094011		0.00018	0.00113	0.041959
His importer	Tr_His3	transport		0	0	0	0		0	0	0		0	0	0	0		0	0	0		0	0	0	0		0	0	0
Ile exporter	Tr_Ile2	transport		0.083267	0.083774	0.086818	0.20019		-0.000507	-0.003044	-0.113372		0.45421	0.45421	0.45421	0.45421		0	0	0		0.37094	0.37043	0.36739	0.25402		0.00051	0.00304	0.11337
Ile importer	Tr_Ile3	transport		0	0	0	0		0	0	0		0	0	0	0		0	0	0		0	0	0	0		0	0	0
Leu exporter	Tr_Leu2	transport		0.14718	0.14807	0.15345	0.35384		-0.00089	-0.00538	-0.20039		0.80282	0.80282	0.80282	0.80282		0	0	0		0.65565	0.65475	0.64937	0.44899		0.0009	0.00538	0.20038
Leu importer	Tr_Leu3	transport		0	0	0	0		0	0	0		0	0	0	0		0	0	0		0	0	0	0		0	0	0
Lys exporter	Tr_Lys2	transport		0.096028	0.096613	0.10012	0.23087		-0.000585	-0.003507	-0.13075		0.52382	0.52382	0.52382	0.52382		0	0	0		0.42779	0.42721	0.4237	0.29295		0.00058	0.00351	0.13075
Met importer	Tr_Met2	transport		0	0	0	0		0	0	0		0	0	0	0		0	0	0		0	0	0	0		0	0	0
Met importer	Tr_Met3	transport		0	0	0	0		0	0	0		0	0	0	0		0	0	0		0	0	0	0		0	0	0
Phe exporter	Tr_Phe2	transport		0.061793	0.06217	0.064429	0.14856		-0.000377	-0.002259	-0.084131		0.33707	0.33707	0.33707	0.33707		0	0	0		0.27528	0.2749	0.27265	0.18851		0.00038	0.00225	0.08414
Phe importer	Tr_Phe3	transport		0	0	0	0		0	0	0		0	0	0	0		0	0	0		0	0	0	0		0	0	0
Pro importer	Tr_Pro2	transport		0	0	0	0		0	0	0		0	0	0	0		0	0	0		0	0	0	0		0	0	0
Ser exporter	Tr_Ser2	transport		0	0	0	0		0	0	0		0	0	0	0		0	0	0		0	0	0	0		0	0	0
Ser importer	Tr_Ser3	transport		-4.2961	-4.3341	-4.5638	-12.846		0.038	0.2297	8.2822		1.69	1.69	1.69	1.69		0	0	0		5.9861	6.0241	6.2538	14.536		-0.038	-0.2297	-8.2822
Thr exporter	Tr_Thr2	transport		0.96804	0.97394	1.0093	2.3273		-0.0059	-0.03536	-1.318		5.2805	5.2805	5.2805	5.2805		0	0	0		4.3125	4.3066	4.2712	2.9532		0.0059	0.0354	1.318
Thr importer	Tr_Thr3	transport		0	0	0	0		0	0	0		0	0	0	0		0	0	0		0	0	0	0		0	0	0
Trp exporter	Tr_Trp2	transport		0.015639	0.015734	0.016306	0.037599		-9.5e-05	-0.000572	-0.021293		0.085308	0.085308	0.085308	0.085308		0	0	0		0.069669	0.069574	0.069002	0.047709		9.5e-05	0.000572	0.021293
Trp importer	Tr_Trp3	transport		0	0	0	0		0	0	0		0	0	0	0		0	0	0		0	0	0	0		0	0	0
Tyr exporter	Tr_Tyr2	transport		0.043595	0.04386	0.045454	0.10481		-0.000265	-0.001594	-0.059356		0.2378	0.2378	0.2378	0.2378		0	0	0		0.19421	0.19394	0.19235	0.13299		0.00027	0.00159	0.05936
Tyr importer	Tr_Tyr3	transport		0	0	0	0		0	0	0		0	0	0	0		0	0	0		0	0	0	0		0	0	0
Val exporter	Tr_Val2	transport		0.13559	0.13641	0.14137	0.32597		-0.00082	-0.00496	-0.1846		0.73961	0.73961	0.73961	0.73961		0	0	0		0.60402	0.60319	0.59824	0.41363		0.00083	0.00495	0.18461
Val importer	Tr_Val3	transport		0	0	0	0		0	0	0		0	0	0	0		0	0	0		0	0	0	0		0	0	0
Proton sink/source	Si_H	im-/export		-8.7071	-8.7141	-8.756	-10.317		0.007	0.0419	1.561		-13.814	-13.814	-13.814	-13.814		0	0	0		-5.1067	-5.0997	-5.0578	-3.497		-0.007	-0.0419	-1.5608
Import Photon	Im_hnu	import		4.8081	4.9395	5.6897	30.486		-0.1314	-0.7502	-24.7963		1000	1000	1000	1000		0	0	0		995.19	995.06	994.31	969.51		0.13	0.75	24.8
Import CO2	Im_CO2	import		19.207	19.324	20.026	46.177		-0.117	-0.702	-26.151		104.77	104.77	104.77	104.77		0	0	0		85.565	85.448	84.746	58.595		0.117	0.702	26.151
Import H2 O	Im_H2 O	import		11.884	11.98	12.552	33.881		-0.096	-0.572	-21.329		81.669	81.669	81.669	81.669		0	0	0		69.785	69.689	69.117	47.788		0.096	0.572	21.329
Import Pi	Im_Pi	import		0.011815	0.011887	0.012319	0.028405		-7.2e-05	-0.000432	-0.016086		0.064448	0.064448	0.064448	0.064448		0	0	0		0.052633	0.052561	0.052129	0.036043		7.2e-05	0.000432	0.016086
Import NO3	Im_NO3	import		-1.3753	-1.3606	-1.2727	2.0019		-0.0147	-0.0879	-3.2746		9.3391	9.3391	9.3391	9.3391		0	0	0		10.714	10.7	10.612	7.3372		0.014	0.088	3.2748
Import NH4	Im_NH4	import		3.7804	3.7804	3.7804	3.7804		0	0	0		3.7804	3.7804	3.7804	3.7804		0	0	0		0	0	0	0		0	0	0
Import SO4	Im_SO4	import		0.060005	0.060371	0.062564	0.14426		-0.000366	-0.002193	-0.081696		0.32732	0.32732	0.32732	0.32732		0	0	0		0.26731	0.26695	0.26476	0.18306		0.00036	0.00219	0.0817
Import H 2 S	Im_H2 S	import		0	0	0	0		0	0	0		0	0	0	0		0	0	0		0	0	0	0		0	0	0
Export O2	Ex_O2	export		15.912	16.055	16.913	48.873		-0.143	-0.858	-31.96		120.48	120.48	120.48	120.48		0	0	0		104.57	104.43	103.57	71.609		0.14	0.86	31.961
Export Ala	Ex_Ala_c	export		0	0	0	0		0	0	0		0	0	0	0		0	0	0		0	0	0	0		0	0	0
Export Ala	Ex_Ala_h	export		0	0	0	0		0	0	0		0	0	0	0		0	0	0		0	0	0	0		0	0	0
Export Ala	Ex_Ala_m	export		0	0	0	0		0	0	0		0	0	0	0		0	0	0		0	0	0	0		0	0	0
Export Ala	Ex_Ala_p	export		0	0	0	0		0	0	0		0	0	0	0		0	0	0		0	0	0	0		0	0	0
Export Arg	Ex_Arg_c	export		0	0	0	0		0	0	0		0	0	0	0		0	0	0		0	0	0	0		0	0	0
Export Arg	Ex_Arg_h	export		0	0	0	0		0	0	0		0	0	0	0		0	0	0		0	0	0	0		0	0	0
Export Arg	Ex_Arg_m	export		0	0	0	0		0	0	0		0	0	0	0		0	0	0		0	0	0	0		0	0	0
Export Arg	Ex_Arg_p	export		0	0	0	0		0	0	0		0	0	0	0		0	0	0		0	0	0	0		0	0	0
Export Asn	Ex_Asn_c	export		0	0	0	0		0	0	0		0	0	0	0		0	0	0		0	0	0	0		0	0	0
Export Asn	Ex_Asn_h	export		0	0	0	0		0	0	0		0	0	0	0		0	0	0		0	0	0	0		0	0	0
Export Asn	Ex_Asn_m	export		0	0	0	0		0	0	0		0	0	0	0		0	0	0		0	0	0	0		0	0	0
Export Asn	Ex_Asn_p	export		0	0	0	0		0	0	0		0	0	0	0		0	0	0		0	0	0	0		0	0	0
Export Asp	Ex_Asp_c	export		0	0	0	0		0	0	0		0	0	0	0		0	0	0		0	0	0	0		0	0	0
Export Asp	Ex_Asp_h	export		0	0	0	0		0	0	0		0	0	0	0		0	0	0		0	0	0	0		0	0	0
Export Asp	Ex_Asp_m	export		0	0	0	0		0	0	0		0	0	0	0		0	0	0		0	0	0	0		0	0	0
Export Asp	Ex_Asp_p	export		0	0	0	0		0	0	0		0	0	0	0		0	0	0		0	0	0	0		0	0	0
Export Cys	Ex_Cys_c	export		0	0	0	0		0	0	0		0	0	0	0		0	0	0		0	0	0	0		0	0	0
Export Cys	Ex_Cys_h	export		0	0	0	0		0	0	0		0	0	0	0		0	0	0		0	0	0	0		0	0	0
Export Cys	Ex_Cys_m	export		0	0	0	0		0	0	0		0	0	0	0		0	0	0		0	0	0	0		0	0	0
Export Cys	Ex_Cys_p	export		0	0	0	0		0	0	0		0	0	0	0		0	0	0		0	0	0	0		0	0	0
Export Gln	Ex_Gln_c	export		0	0	0	0		0	0	0		0	0	0	0		0	0	0		0	0	0	0		0	0	0
Export Gln	Ex_Gln_h	export		0	0	0	0		0	0	0		0	0	0	0		0	0	0		0	0	0	0		0	0	0
Export Gln	Ex_Gln_m	export		0	0	0	0		0	0	0		0	0	0	0		0	0	0		0	0	0	0		0	0	0
Export Gln	Ex_Gln_p	export		0	0	0	0		0	0	0		0	0	0	0		0	0	0		0	0	0	0		0	0	0
Export Glu	Ex_Glu_c	export		0	0	0	0		0	0	0		0	0	0	0		0	0	0		0	0	0	0		0	0	0
Export Glu	Ex_Glu_h	export		0	0	0	0		0	0	0		0	0	0	0		0	0	0		0	0	0	0		0	0	0
Export Glu	Ex_Glu_m	export		0	0	0	0		0	0	0		0	0	0	0		0	0	0		0	0	0	0		0	0	0
Export Glu	Ex_Glu_p	export		0	0	0	0		0	0	0		0	0	0	0		0	0	0		0	0	0	0		0	0	0
Export Gly	Ex_Gly_c	export		0	0	0	0		0	0	0		0	0	0	0		0	0	0		0	0	0	0		0	0	0
Export Gly	Ex_Gly_h	export		0	0	0	0		0	0	0		0	0	0	0		0	0	0		0	0	0	0		0	0	0
Export Gly	Ex_Gly_m	export		0	0	0	0		0	0	0		0	0	0	0		0	0	0		0	0	0	0		0	0	0
Export Gly	Ex_Gly_p	export		0	0	0	0		0	0	0		0	0	0	0		0	0	0		0	0	0	0		0	0	0
Export His	Ex_His_c	export		0	0	0	0		0	0	0		0	0	0	0		0	0	0		0	0	0	0		0	0	0
Export His	Ex_His_h	export		0	0	0	0		0	0	0		0	0	0	0		0	0	0		0	0	0	0		0	0	0
Export His	Ex_His_m	export		0	0	0	0		0	0	0		0	0	0	0		0	0	0		0	0	0	0		0	0	0
Export His	Ex_His_p	export		0	0	0	0		0	0	0		0	0	0	0		0	0	0		0	0	0	0		0	0	0
Export Ile	Ex_Ile_c	export		0	0	0	0		0	0	0		0	0	0	0		0	0	0		0	0	0	0		0	0	0
Export Ile	Ex_Ile_h	export		0	0	0	0		0	0	0		0	0	0	0		0	0	0		0	0	0	0		0	0	0
Export Ile	Ex_Ile_m	export		0	0	0	0		0	0	0		0	0	0	0		0	0	0		0	0	0	0		0	0	0
Export Ile	Ex_Ile_p	export		0	0	0	0		0	0	0		0	0	0	0		0	0	0		0	0	0	0		0	0	0
Export Leu	Ex_Leu_c	export		0	0	0	0		0	0	0		0	0	0	0		0	0	0		0	0	0	0		0	0	0
Export Leu	Ex_Leu_h	export		0	0	0	0		0	0	0		0	0	0	0		0	0	0		0	0	0	0		0	0	0
Export Leu	Ex_Leu_m	export		0	0	0	0		0	0	0		0	0	0	0		0	0	0		0	0	0	0		0	0	0
Export Leu	Ex_Leu_p	export		0	0	0	0		0	0	0		0	0	0	0		0	0	0		0	0	0	0		0	0	0
Export lys	Ex_Lys_c	export		0	0	0	0		0	0	0		0	0	0	0		0	0	0		0	0	0	0		0	0	0
Export lys	Ex_Lys_h	export		0	0	0	0		0	0	0		0	0	0	0		0	0	0		0	0	0	0		0	0	0
Export lys	Ex_Lys_m	export		0	0	0	0		0	0	0		0	0	0	0		0	0	0		0	0	0	0		0	0	0
Export lys	Ex_Lys_p	export		0	0	0	0		0	0	0		0	0	0	0		0	0	0		0	0	0	0		0	0	0
Export Met	Ex_Met_c	export		0	0	0	0		0	0	0		0	0	0	0		0	0	0		0	0	0	0		0	0	0
Export Met	Ex_Met_h	export		0	0	0	0		0	0	0		0	0	0	0		0	0	0		0	0	0	0		0	0	0
Export Met	Ex_Met_m	export		0	0	0	0		0	0	0		0	0	0	0		0	0	0		0	0	0	0		0	0	0
Export Met	Ex_Met_p	export		0	0	0	0		0	0	0		0	0	0	0		0	0	0		0	0	0	0		0	0	0
Export Phe	Ex_Phe_c	export		0	0	0	0		0	0	0		0	0	0	0		0	0	0		0	0	0	0		0	0	0
Export Phe	Ex_Phe_h	export		0	0	0	0		0	0	0		0	0	0	0		0	0	0		0	0	0	0		0	0	0
Export Phe	Ex_Phe_m	export		0	0	0	0		0	0	0		0	0	0	0		0	0	0		0	0	0	0		0	0	0
Export Phe	Ex_Phe_p	export		0	0	0	0		0	0	0		0	0	0	0		0	0	0		0	0	0	0		0	0	0
Export Pro	Ex_Pro_c	export		0	0	0	0		0	0	0		0	0	0	0		0	0	0		0	0	0	0		0	0	0
Export Pro	Ex_Pro_h	export		0	0	0	0		0	0	0		0	0	0	0		0	0	0		0	0	0	0		0	0	0
Export Pro	Ex_Pro_m	export		0	0	0	0		0	0	0		0	0	0	0		0	0	0		0	0	0	0		0	0	0
Export Pro	Ex_Pro_p	export		0	0	0	0		0	0	0		0	0	0	0		0	0	0		0	0	0	0		0	0	0
Export Ser	Ex_Ser_c	export		0	0	0	0		0	0	0		0	0	0	0		0	0	0		0	0	0	0		0	0	0
Export Ser	Ex_Ser_h	export		0	0	0	0		0	0	0		0	0	0	0		0	0	0		0	0	0	0		0	0	0
Export Ser	Ex_Ser_m	export		0	0	0	0		0	0	0		0	0	0	0		0	0	0		0	0	0	0		0	0	0
Export Ser	Ex_Ser_p	export		0	0	0	0		0	0	0		0	0	0	0		0	0	0		0	0	0	0		0	0	0
Export Thr	Ex_Thr_c	export		0	0	0	0		0	0	0		0	0	0	0		0	0	0		0	0	0	0		0	0	0
Export Thr	Ex_Thr_h	export		0	0	0	0		0	0	0		0	0	0	0		0	0	0		0	0	0	0		0	0	0
Export Thr	Ex_Thr_m	export		0	0	0	0		0	0	0		0	0	0	0		0	0	0		0	0	0	0		0	0	0
Export Thr	Ex_Thr_p	export		0	0	0	0		0	0	0		0	0	0	0		0	0	0		0	0	0	0		0	0	0
Export Trp	Ex_Trp_c	export		0	0	0	0		0	0	0		0	0	0	0		0	0	0		0	0	0	0		0	0	0
Export Trp	Ex_Trp_h	export		0	0	0	0		0	0	0		0	0	0	0		0	0	0		0	0	0	0		0	0	0
Export Trp	Ex_Trp_m	export		0	0	0	0		0	0	0		0	0	0	0		0	0	0		0	0	0	0		0	0	0
Export Trp	Ex_Trp_p	export		0	0	0	0		0	0	0		0	0	0	0		0	0	0		0	0	0	0		0	0	0
Export Tyr	Ex_Tyr_c	export		0	0	0	0		0	0	0		0	0	0	0		0	0	0		0	0	0	0		0	0	0
Export Tyr	Ex_Tyr_h	export		0	0	0	0		0	0	0		0	0	0	0		0	0	0		0	0	0	0		0	0	0
Export Tyr	Ex_Tyr_m	export		0	0	0	0		0	0	0		0	0	0	0		0	0	0		0	0	0	0		0	0	0
Export Tyr	Ex_Tyr_p	export		0	0	0	0		0	0	0		0	0	0	0		0	0	0		0	0	0	0		0	0	0
Export Val	Ex_Val_c	export		0	0	0	0		0	0	0		0	0	0	0		0	0	0		0	0	0	0		0	0	0
Export Val	Ex_Val_h	export		0	0	0	0		0	0	0		0	0	0	0		0	0	0		0	0	0	0		0	0	0
Export Val	Ex_Val_m	export		0	0	0	0		0	0	0		0	0	0	0		0	0	0		0	0	0	0		0	0	0
Export Val	Ex_Val_p	export		0	0	0	0		0	0	0		0	0	0	0		0	0	0		0	0	0	0		0	0	0
Export starch	Ex_starch	export		0	0	0	0		0	0	0		0	0	0	0		0	0	0		0	0	0	0		0	0	0
Export glucose	Ex_Glc	export		0	0	0	0		0	0	0		0	0	0	0		0	0	0		0	0	0	0		0	0	0
Export fructose	Ex_Frc	export		0	0	0	0		0	0	0		0	0	0	0		0	0	0		0	0	0	0		0	0	0
Export Suc	Ex_Suc	export		0	0	0	0		0	0	0		0	0	0	0		0	0	0		0	0	0	0		0	0	0
Export cell wall precursor	Ex_cellulose	export		0	0	0	0		0	0	0		0	0	0	0		0	0	0		0	0	0	0		0	0	0
Export maltose	Ex_Mas	export		0	0	0	0		0	0	0		0	0	0	0		0	0	0		0	0	0	0		0	0	0
Export fatty acid precursor	Ex_MACP	export		0	0	0	0		0	0	0		0	0	0	0		0	0	0		0	0	0	0		0	0	0
Export signaling precursor	Ex_Tre	export		0	0	0	0		0	0	0		0	0	0	0		0	0	0		0	0	0	0		0	0	0
Maintenance	NGAM_c	maintenance		0	0	0	0		0	0	0		0	0	0	0		0	0	0		0	0	0	0		0	0	0
Maintenance	NGAM_h	maintenance		0	0	0	0		0	0	0		0	0	0	0		0	0	0		0	0	0	0		0	0	0
Maintenance	NGAM_m	maintenance		0	0	0	0		0	0	0		0	0	0	0		0	0	0		0	0	0	0		0	0	0
Amino acid composition	Bio_AA	biomass reaction		0	0	0	0		0	0	0		0	0	0	0		0	0	0		0	0	0	0		0	0	0
Carbon limiting biomass	Bio_CLim	biomass reaction		0	0	0	0		0	0	0		0	0	0	0		0	0	0		0	0	0	0		0	0	0
Nitrogen limiting biomass	Bio_NLim	biomass reaction		0	0	0	0		0	0	0		0	0	0	0		0	0	0		0	0	0	0		0	0	0
Light limiting biomass	Bio_opt	biomass reaction		0.010534	0.010598	0.010983	0.025325		-6.4e-05	-0.000385	-0.014342		0.05746	0.05746	0.05746	0.05746		0	0	0		0.046926	0.046862	0.046477	0.032135		6.4e-05	0.000385	0.014342

## Sheet: S8 - Diff. WT_MT - GPR rules
Supplemental Table: Relative Difference between wild type and mutant for each by GPR rules approximated reactions value.
Reaction name abbriviation	Reaction name	day0	day1	day7	day21			absolute difference day 0 - 1	absolute difference day 1 - 7	absolute difference day 7 - 21	sum of absolute changes			in/decrease of difference between wild type and mutant from day 0 to day 1
CTPS_c	CTP synthase	-1	0.986915104132044	0.12220068961168	-0.438235780381006			1.98692	0.864714	0.560436	3.41207			-1.98692
IGPS_h	ImGP synthase	-0.883075523202911	1	0.269639065817408	0.899504600141542			1.88308	0.730361	0.629866	3.2433			-1.88308
DHFR_c	Dihydrofolate reductase	-0.795259779841514	1	-0.00552189035103432	0.187851841227724			1.79526	1.00552	0.193374	2.99416			-1.79526
dTMPS_c	Thymidylate synthase	-0.795259779841514	1	-0.00552189035103432	0.187851841227724			1.79526	1.00552	0.193374	2.99416			-1.79526
iCitL_c	iCit lyase	-1	0.695475570147856	0.161767628506168	-0.377004059164155			1.69548	0.533708	0.538772	2.76796			-1.69548
ThrDA_h	Thr dehydratase	-1	0.64625626394528	0.524818025531294	-0.111708548227805			1.64626	0.121438	0.636527	2.40422			-1.64626
MalDH2NADP_c	Mal dehydrogenase	-1	0.578312594224295	0.486510596083394	-0.142166397175419			1.57831	0.091802	0.628677	2.29879			-1.57831
DCAMPL1_h	Adenylo-SCA lyase	-0.576294463487163	1	0.0424715683381384	0.326515787801058			1.57629	0.957528	0.284044	2.81787			-1.57629
DCAMPL2_h	Adenylo-SCA lyase	-0.576294463487163	1	0.0424715683381384	0.326515787801058			1.57629	0.957528	0.284044	2.81787			-1.57629
Asp-SeADH_h	Asp-SeA dehydrogenase	-0.908309596306845	0.650427266476772	1	0.658874373833612			1.55874	0.349573	0.341126	2.24944			-1.55874
MalDH2NADP_h	Mal dehydrogenase	-1	0.53411423323776	0.116549197430463	0.1671705918444			1.53411	0.417565	0.0506214	2.0023			-1.53411
DHADA1_h	DH-acid dehydratase	-0.524069746539637	1	0.576595362214632	0.541362574150639			1.52407	0.423405	0.0352328	1.98271			-1.52407
DHADA2_h	DH-acid dehydratase	-0.524069746539637	1	0.576595362214632	0.541362574150639			1.52407	0.423405	0.0352328	1.98271			-1.52407
FrcFD_c	Fructofuranosidase	-0.515332472562946	1	-0.256886163115988	0.979933290294811			1.51533	1.25689	1.23682	4.00904			-1.51533
PPIF6PK_c	PPi-dep. Phosphofructokinase	-0.376606565563645	1	0.00174783820012103	0.708662969485111			1.37661	0.998252	0.706915	3.08177			-1.37661
PyrK_h	Pyr kinase	-0.373275201226524	1	0.711000383288616	0.444518972786507			1.37328	0.289	0.266481	1.92876			-1.37328
NO3 R1_c	NO3reductase	-0.370836744719174	1	0.0591124938595073	-0.313279842803341			1.37084	0.940888	0.372392	2.68412			-1.37084
NO3 R2_c	NO3reductase	-0.370836744719174	1	0.0591124938595073	-0.313279842803341			1.37084	0.940888	0.372392	2.68412			-1.37084
ACoAC_h	A-CoA carboxylase	-0.332817037754114	1	0.182445950306549	0.853759277186188			1.33282	0.817554	0.671313	2.82168			-1.33282
PSerAT_h	PSer aminotransferase	-0.801811943819022	0.518423215753547	1	0.943175726385762			1.32024	0.481577	0.0568243	1.85864			-1.32024
GDPK_c	Nucleoside-diphosphate kinase	-1	0.302386485190511	-0.0610084467559312	0.834864077311791			1.30239	0.363395	0.895873	2.56165			-1.30239
GDPK_h	Nucleoside-diphosphate kinase	-1	0.302386485190511	-0.0610084467559312	0.834864077311791			1.30239	0.363395	0.895873	2.56165			-1.30239
UDPK_c	Nucleoside-diphosphate kinase	-1	0.302386485190511	-0.0610084467559312	0.834864077311791			1.30239	0.363395	0.895873	2.56165			-1.30239
dADPK_c	Nucleoside-diphosphate kinase	-1	0.302386485190511	-0.0610084467559312	0.834864077311791			1.30239	0.363395	0.895873	2.56165			-1.30239
dCDPK_c	Nucleoside-diphosphate kinase	-1	0.302386485190511	-0.0610084467559312	0.834864077311791			1.30239	0.363395	0.895873	2.56165			-1.30239
dGDPK_c	Nucleoside-diphosphate kinase	-1	0.302386485190511	-0.0610084467559312	0.834864077311791			1.30239	0.363395	0.895873	2.56165			-1.30239
dTDPK_c	Nucleoside-diphosphate kinase	-1	0.302386485190511	-0.0610084467559312	0.834864077311791			1.30239	0.363395	0.895873	2.56165			-1.30239
dUDPK_c	Nucleoside-diphosphate kinase	-1	0.302386485190511	-0.0610084467559312	0.834864077311791			1.30239	0.363395	0.895873	2.56165			-1.30239
IndGPL_h	Ind-GP lyase	-0.27051479485205	1	0.245627543724562	-0.443130568694313			1.27051	0.754372	0.688758	2.71365			-1.27051
CeS_c1	cellulose synthase	-0.261224464028686	1	-0.311627231635565	0.566620792404232			1.26122	1.31163	0.878248	3.4511			-1.26122
CeS_c2	cellulose synthase	-0.261224464028686	1	-0.311627231635565	0.566620792404232			1.26122	1.31163	0.878248	3.4511			-1.26122
CeS_c3	cellulose synthase	-0.261224464028686	1	-0.311627231635565	0.566620792404232			1.26122	1.31163	0.878248	3.4511			-1.26122
GluDC_c	Glu decarboxylase	-0.257548182549241	1	0.580274108589172	0.626019153741675			1.25755	0.419726	0.045745	1.72302			-1.25755
ATPCitL_c	ATP-Cit lyase	-0.56973668914206	0.684695419669845	0.34407695884678	1			1.25443	0.340618	0.655923	2.25097			-1.25443
PGADH_h	PGA dehydrogenase	-0.248226292603756	1	0.992874256124894	0.75784836540691			1.24823	0.00712574	0.235026	1.49038			-1.24823
iCitDHNADP_c	iCit dehydrogenase	-0.241278154040006	1	-0.0107497243660413	0.312411403370609			1.24128	1.01075	0.323161	2.57519			-1.24128
5M-THFOR_c	5M-THF oxidoreductase	-0.239102005231036	1	-0.0405114792211583	0.922725951758209			1.2391	1.04051	0.963237	3.24285			-1.2391
DHDS_h	DHD synthase	-0.751362670526285	0.439010870569398	0.231022695778031	1			1.19037	0.207988	0.768977	2.16734			-1.19037
TRXR_c	Thioredoxin reductase	-1	0.172889547119804	-0.166705640865745	-0.277392366253535			1.17289	0.339595	0.110687	1.62317			-1.17289
DAPAT_h	DAP aminotransferase	-0.150272536687632	1	-0.117037037037037	0.738308874912649			1.15027	1.11704	0.855346	3.12266			-1.15027
KGDH_m	KG dehydrogenase	-0.146741448771624	1	0.669657950864997	0.974247570898175			1.14674	0.330342	0.30459	1.78167			-1.14674
CBPS_h	CBP synthase	-0.197670478610758	0.942425525907101	0.682733305096711	1			1.1401	0.259692	0.317267	1.71705			-1.1401
AMT_m	Aminomethyltransferase	-0.130582424367155	1	-0.759518419427867	0.0142519036838862			1.13058	1.75952	0.77377	3.66387			-1.13058
OROPRT_c	ORO PR-transferase	-0.454876018575309	0.67567685972137	0.866774730570403	1			1.13055	0.191098	0.133225	1.45488			-1.13055
OMPDC_c	OMP decarboxylase	-0.454876018575309	0.67567685972137	0.866774730570403	1			1.13055	0.191098	0.133225	1.45488			-1.13055
GlyHMT_c	Gly hydroxymethyltransferase	-0.300974971510575	0.820484953361753	-0.40689233106825	1			1.12146	1.22738	1.40689	3.75573			-1.12146
PEPC1_c	PEP carboxylase	-0.485080336648815	0.620122417750573	0.800561081356796	1			1.1052	0.180439	0.199439	1.48508			-1.1052
TPI_h	TP isomerase	-0.0945261023821579	1	0.014642112969535	0.630568226614857			1.09453	0.985358	0.615926	2.69581			-1.09453
TPI_c	TP isomerase	-0.0945261023821579	1	0.014642112969535	0.630568226614857			1.09453	0.985358	0.615926	2.69581			-1.09453
GluSFd_h	Glu synthase (FeS-Fd)	-0.0912733169207466	1	0.111376763564057	0.52438216078023			1.09127	0.888623	0.413005	2.3929			-1.09127
ANTPRT_h	ANT PR-transferase	-0.070430132745438	1	0.191003330362589	0.478165017120878			1.07043	0.808997	0.287162	2.16659			-1.07043
DCAMPS_h	Adenylo-SCA synthase	-0.557265272274947	0.510918640007372	0.849903252556896	1			1.06818	0.338985	0.150097	1.55727			-1.06818
cACNDHA_h	Aconitase dehydration	-0.0501253660900529	1	0.704262447061799	0.898990750300246			1.05013	0.295738	0.194728	1.54059			-1.05013
cACNHA_h	Aconitase hydration	-0.0501253660900529	1	0.704262447061799	0.898990750300246			1.05013	0.295738	0.194728	1.54059			-1.05013
HisolPDH_h	Hisol-P dehydrogenase	-0.201910027645138	0.847700427243026	0.276300578034683	1			1.04961	0.5714	0.723699	2.34471			-1.04961
HisalPDH_h	Hisal-P dehydrogenase	-0.201910027645138	0.847700427243026	0.276300578034683	1			1.04961	0.5714	0.723699	2.34471			-1.04961
CHRS_h	CHR synthase	-0.0383738818300938	1	0.479345906216169	0.818813742806678			1.03837	0.520654	0.339468	1.8985			-1.03837
ADPR_c	Ribonucleotide reductase	-0.313274336283187	0.715218746104948	0.379633553533591	1			1.02849	0.335585	0.620366	1.98444			-1.02849
CDPR_c	Ribonucleotide reductase	-0.313274336283187	0.715218746104948	0.379633553533591	1			1.02849	0.335585	0.620366	1.98444			-1.02849
GDPR_c	Ribonucleotide reductase	-0.313274336283187	0.715218746104948	0.379633553533591	1			1.02849	0.335585	0.620366	1.98444			-1.02849
UDPR_c	Ribonucleotide reductase	-0.313274336283187	0.715218746104948	0.379633553533591	1			1.02849	0.335585	0.620366	1.98444			-1.02849
Urease_m	Urease	-0.0267935739436616	1	-0.0876980633802816	0.988703051643192			1.02679	1.0877	1.0764	3.19089			-1.02679
OrnAT_m	Orn aminotransferase	-0.0188963439682338	1	0.635629193482131	0.773723127481856			1.0189	0.364371	0.138094	1.52136			-1.0189
FGAMS_h	FGAM synthase	-0.0161924104284862	1	0.197686483145324	0.701626967482726			1.01619	0.802314	0.50394	2.32245			-1.01619
ArgSCAL_h	Arg-SCA lyase	-0.389742484223729	0.624897111276604	0.425861325598715	1			1.01464	0.199036	0.574139	1.78781			-1.01464
PSI_h	photosystem I	-0.0106996389638612	1	0.172789091801325	0.1521784850503			1.0107	0.827211	0.0206106	1.85852			-1.0107
2IPMS_h	2-IPM synthase	0.00063693395063344	1	0.338054406487138	0.70322987151741			0.999363	0.661946	0.365175	2.02648			-0.999363
DHDRNAD_h	DHD reductase	-0.470848732518193	0.524576284983963	-0.0725159147522833	1			0.995425	0.597092	1.07252	2.66503			-0.995425
DHDRNADP_h	DHD reductase	-0.470848732518193	0.524576284983963	-0.0725159147522833	1			0.995425	0.597092	1.07252	2.66503			-0.995425
KARI1_h	Ketol-acid reductoisomerase	-0.387217867598451	0.606383983378979	0.986684295023139	1			0.993602	0.3803	0.0133157	1.38722			-0.993602
KARI2_h	Ketol-acid reductoisomerase	-0.387217867598451	0.606383983378979	0.986684295023139	1			0.993602	0.3803	0.0133157	1.38722			-0.993602
KARI3_h	Ketol-acid reductoisomerase	-0.387217867598451	0.606383983378979	0.986684295023139	1			0.993602	0.3803	0.0133157	1.38722			-0.993602
KARI4_h	Ketol-acid reductoisomerase	-0.387217867598451	0.606383983378979	0.986684295023139	1			0.993602	0.3803	0.0133157	1.38722			-0.993602
AMPDA_c	AMP deaminase	-0.130843675647868	0.861359398109447	0.690148543502026	1			0.992203	0.171211	0.309851	1.47327			-0.992203
Ru5PE_h	Ru5P epimerase	-0.103313586355055	0.884838226677951	-1	-0.445804309615259			0.988152	1.88484	0.554196	3.42719			-0.988152
ForTHFL_h	For-THF ligase	0.0122472579458251	1	0.263272243052879	0.802256719346814			0.987753	0.736728	0.538984	2.26346			-0.987753
3IPMDH_h	3-IPM dehydrogenase	0.0217023549837503	1	0.497410556619033	0.383282138034398			0.978298	0.502589	0.114128	1.59502			-0.978298
ACoAS_h	A-CoA synthetase	0.0244592682433803	1	0.748534465332525	0.78818812748467			0.975541	0.251466	0.0396537	1.26666			-0.975541
AGPase_h	G1P adenylyltransferase	0.0358790846595731	1	0.684584235803748	0.862849609191072			0.964121	0.315416	0.178265	1.4578			-0.964121
DHQDH_h	DHQ dehydratase	0.0404096760052607	1	0.467660303670346	0.409596301757462			0.95959	0.53234	0.058064	1.54999			-0.95959
SADH_h	SA dehydrogenase	0.0404096760052607	1	0.467660303670346	0.409596301757462			0.95959	0.53234	0.058064	1.54999			-0.95959
HSerDHNADP_h	H-Ser dehydrogenase	0.0491916117288949	1	0.638527310827967	0.797910580173455			0.950808	0.361473	0.159383	1.47166			-0.950808
HSerDHNAD_h	H-Ser dehydrogenase	0.0491916117288949	1	0.638527310827967	0.797910580173455			0.950808	0.361473	0.159383	1.47166			-0.950808
GlyDH_m	Gly dehydrogenase	0.0496304586302039	1	0.118762950568994	0.598524050660964			0.95037	0.881237	0.479761	2.31137			-0.95037
EPSPS_h	EPSP synthase	-0.474336198204252	0.474960387957938	0.428050127238681	1			0.949297	0.0469103	0.57195	1.56816			-0.949297
BAATA1_h	B.-chain-aa transaminase	-1	-0.0539721423972611	0.761655752893327	-0.443460372795653			0.946028	0.815628	1.20512	2.96677			-0.946028
BAATA2_h	B.-chain-aa transaminase	-1	-0.0539721423972611	0.761655752893327	-0.443460372795653			0.946028	0.815628	1.20512	2.96677			-0.946028
BAATA3_h	B.-chain-aa transaminase	-1	-0.0539721423972611	0.761655752893327	-0.443460372795653			0.946028	0.815628	1.20512	2.96677			-0.946028
ACDOxRed_c	ACD oxidoreductase	0.0442848593656482	0.986102799388259	0.229855708491257	1			0.941818	0.756247	0.770144	2.46821			-0.941818
iCitDHNADP_h	iCit dehydrogenase	0.0635549796807815	1	0.328122975440249	0.763708110018258			0.936445	0.671877	0.435585	2.04391			-0.936445
ACPM_h	M-CoA:ACP malonyltransferase	-0.265357502517624	0.6703591809332	0.176300772071166	1			0.935717	0.494058	0.823699	2.25347			-0.935717
TPS_c	UDPG:G6P glucosyltransferase	0.0754340824722558	1	-0.553655344076561	-0.454067529792268			0.924566	1.55366	0.0995878	2.57781			-0.924566
StS_h1	starch synthase	0.0776292263763245	1	-0.127691938195501	0.590923242512387			0.922371	1.12769	0.718615	2.76868			-0.922371
StS_h2	starch synthase	0.0776292263763245	1	-0.127691938195501	0.590923242512387			0.922371	1.12769	0.718615	2.76868			-0.922371
StS_h3	starch synthase	0.0776292263763245	1	-0.127691938195501	0.590923242512387			0.922371	1.12769	0.718615	2.76868			-0.922371
FTK_h	F6P transketolase	-0.22171581177717	0.692879844619052	0.723271828374679	1			0.914596	0.030392	0.276728	1.22172			-0.914596
STK_h	S7P transketolase	-0.22171581177717	0.692879844619052	0.723271828374679	1			0.914596	0.030392	0.276728	1.22172			-0.914596
SCACoAL_m	SCA-CoA ligase	0.089431494957704	1	0.159469543053452	0.722433600531934			0.910569	0.84053	0.562964	2.31406			-0.910569
MetS_c	Met synthase	-0.170225782400061	0.73783623606783	0.817653468942972	1			0.908062	0.0798172	0.182347	1.17023			-0.908062
APSR_h	APS reductase	0.0975993296405516	1	0.331947633609384	0.834140449010241			0.902401	0.668052	0.502193	2.07265			-0.902401
MalDH3_c	Mal dehydrogenase	0.0981283541047596	1	0.398500909211869	0.58677429369761			0.901872	0.601499	0.188273	1.69164			-0.901872
MalDH3_h	Mal dehydrogenase	0.0981283541047596	1	0.398500909211869	0.58677429369761			0.901872	0.601499	0.188273	1.69164			-0.901872
MalDH3_m	Mal dehydrogenase	0.0981283541047596	1	0.398500909211869	0.58677429369761			0.901872	0.601499	0.188273	1.69164			-0.901872
GlyHMT_m	Gly hydroxymethyltransferase	0.106592484986446	1	-0.202806523594866	0.786635316669912			0.893408	1.20281	0.989442	3.08566			-0.893408
GluDH3NADP_c	Glu dehydrogenase	0.110654300300066	1	0.0909161762986633	0.366353610537391			0.889346	0.909084	0.275437	2.07387			-0.889346
cACNDHA_m	Aconitase dehydration	0.111348105197764	1	0.508442051494442	0.841775384827776			0.888652	0.491558	0.333333	1.71354			-0.888652
cACNHA_m	Aconitase hydration	0.111348105197764	1	0.508442051494442	0.841775384827776			0.888652	0.491558	0.333333	1.71354			-0.888652
cACNDHA_c	Aconitase dehydration	0.111348105197764	1	0.508442051494442	0.841775384827776			0.888652	0.491558	0.333333	1.71354			-0.888652
cACNHA_c	Aconitase hydration	0.111348105197764	1	0.508442051494442	0.841775384827776			0.888652	0.491558	0.333333	1.71354			-0.888652
ArgSCAS_h	Arg-SCA synthase	-0.358066086204098	0.524363203720729	0.472473095019198	1			0.882429	0.0518901	0.527527	1.46185			-0.882429
FBPase_h	FBPase	0.126516649740765	1	-0.315195895023786	0.796087444545406			0.873483	1.3152	1.11128	3.29996			-0.873483
cplx4_m	Cytc oxidase	0.0163311032567531	0.8850669022974	0.18211941428932	1			0.868736	0.702947	0.817881	2.38956			-0.868736
PyrK_c	Pyr kinase	-0.142277412083694	0.722555248844388	0.295934534407003	1			0.864833	0.426621	0.704065	1.99552			-0.864833
AspAT_h	Asp aminotransferase	0.13535417996171	1	-0.123378004679855	0.989874494788342			0.864646	1.12338	1.11325	3.10128			-0.864646
GCAO_h	GCA oxidase	0.156133619230334	1	-0.00157995711545005	0.884813602678404			0.843866	1.00158	0.886394	2.73184			-0.843866
PEPC2_c	PEP carboxylase	0.167224802851896	1	-0.200416431020934	0.934735134196274			0.832775	1.20042	1.13515	3.16834			-0.832775
CysS_h	Cys synthase	0.146596434359807	0.976931388438684	-0.0823338735818491	1			0.830335	1.05927	1.08233	2.97193			-0.830335
AspK_h	Asp kinase	0.174979836142124	1	0.4739426355931	0.392409899392961			0.82502	0.526057	0.0815327	1.43261			-0.82502
Enol_h	Enolase	-0.271825166546738	0.54317448527193	0.297114737355214	1			0.815	0.24606	0.702885	1.76394			-0.815
SAICARS_h	SAICAR synthase	-1	-0.1964091008214	0.068038089699789	0.0597513992876364			0.803591	0.264447	0.00828669	1.07632			-0.803591
GSSGR_h	GSSG reductase	0.197772500204731	1	0.567193514044715	0.672590287445747			0.802227	0.432806	0.105397	1.34043			-0.802227
PSII_h	photosystem II	-0.0211758398856333	0.778681200857755	-0.375536097212294	-1			0.799857	1.15422	0.624464	2.57854			-0.799857
GPAT_h	Glu:PRE aminotransferase	-0.980244457077888	-0.191017623649803	-1	-0.214752700397955			0.789227	0.808982	0.785247	2.38346			-0.789227
bAMY1_h	amylase	0.210786937901499	1	0.352745487916794	0.797185683695321			0.789213	0.647255	0.44444	1.88091			-0.789213
bAMY2_h	amylase	0.210786937901499	1	0.352745487916794	0.797185683695321			0.789213	0.647255	0.44444	1.88091			-0.789213
GCAO_p	GCA oxidase	-0.00114512558210555	0.783125938366797	0.440669771229356	1			0.784271	0.342456	0.55933	1.68606			-0.784271
AICARFT_h	AICAR formyltransferase	-0.367657636058499	0.410932630064732	1	0.935147446655478			0.77859	0.589067	0.0648526	1.43251			-0.77859
IMPCH_h	IMP cyclohydrolase	-0.367657636058499	0.410932630064732	1	0.935147446655478			0.77859	0.589067	0.0648526	1.43251			-0.77859
ThrS_h	Threonine synthase	0.230601727516877	1	0.794875517166292	0.620188236432701			0.769398	0.205124	0.174687	1.14921			-0.769398
PGI_c	G6P isomerase	0.118541192933358	0.886933706489418	-0.189085184537344	1			0.768393	1.07602	1.18909	3.0335			-0.768393
AOrnAGluAcT_h	A-Orn:A-Glu acetyltransferase	-0.0302481241473396	0.729706684856754	0.294210436562074	1			0.759955	0.435496	0.70579	1.90124			-0.759955
GGAT_p	Glu:GLX aminotransferase	0.240279010003977	1	-0.15937528681127	0.462278581699147			0.759721	1.15938	0.621654	2.54075			-0.759721
AlaTA_p	Ala transaminase	0.240279010003977	1	-0.15937528681127	0.462278581699147			0.759721	1.15938	0.621654	2.54075			-0.759721
GGAT_h	Glu:GLX aminotransferase	0.240279010003977	1	-0.15937528681127	0.462278581699147			0.759721	1.15938	0.621654	2.54075			-0.759721
PGI_h	G6P isomerase	0.240996305034947	1	0.00200329430619248	0.823175889240083			0.759004	0.997997	0.821173	2.57817			-0.759004
F6PK2_c	F6P kinase	0.252389592716197	1	-0.103457214139909	0.43411204354729			0.74761	1.10346	0.537569	2.38864			-0.74761
F26BPPh_c	F26BP phosphorylase	0.252389592716197	1	-0.103457214139909	0.43411204354729			0.74761	1.10346	0.537569	2.38864			-0.74761
CysS_m	Cys synthase	0.253761931499157	1	-0.142111173498036	0.803986524424479			0.746238	1.14211	0.946098	2.83445			-0.746238
DAPDC_h	DAP decarboxylase	-0.166555413575419	0.564606259416779	0.678866362786795	1			0.731162	0.11426	0.321134	1.16656			-0.731162
GlnS_m	Gln synthetase	0.0815206836278887	0.810934161973199	-9.71062342205856e-05	1			0.729413	0.811031	1.0001	2.54054			-0.729413
PGAM_h	PGA mutase	-0.0416679295608149	0.687539781165701	0.374352135301427	1			0.729208	0.313188	0.625648	1.66804			-0.729208
GCEADH_p	GCEA dehydrogenase	0.27936188732479	1	0.202839391301738	0.974607557703273			0.720638	0.797161	0.771768	2.28957			-0.720638
GCEADH_h	GCEA dehydrogenase	0.27936188732479	1	0.202839391301738	0.974607557703273			0.720638	0.797161	0.771768	2.28957			-0.720638
SucS_c	Suc synthase	0.23932946486138	0.956866537717602	0.538319363851278	1			0.717537	0.418547	0.461681	1.59776			-0.717537
FBPase_c	FBPase	0.289543491671807	1	-0.725724861196793	0.249969154842691			0.710457	1.72572	0.975694	3.41188			-0.710457
GAPDH2_h	GAP dehydrogenase	-1	-0.29494447207028	0.932952096800928	0.72864246643461			0.705056	1.2279	0.20431	2.13726			-0.705056
DAHPS_h	DAHP synthase	-0.115984196173585	0.567542032595391	0.215413025273237	1			0.683526	0.352129	0.784587	1.82024			-0.683526
IMPDH_c	IMP dehydrogenase	-0.372479065927585	0.3040649447655	0.917364469080473	1			0.676544	0.6133	0.0826355	1.37248			-0.676544
PGAM_c	PGA mutase	-0.293891506522918	0.382312456062207	0.11487686685306	1			0.676204	0.267436	0.885123	1.82876			-0.676204
AGluPR_h	A-GluP reductase	-0.0500535331905775	0.621056388294075	0.149321912919343	1			0.67111	0.471734	0.850678	1.99352			-0.67111
SBPase_h	SBPase	0.334389639019014	1	-0.411821438412786	0.391843483053183			0.66561	1.41182	0.803665	2.8811			-0.66561
Enol_c	Enolase	-0.170805323089587	0.494615173549183	0.436393881190835	1			0.66542	0.0582213	0.563606	1.28725			-0.66542
GlnS_h	Gln synthetase	-0.316964749536178	0.345410018552876	0.421254174397031	1			0.662375	0.0758442	0.578746	1.31696			-0.662375
AOrnTA_h	A-Orn transaminase	-0.0442469116249596	0.609597719353816	0.4041415901172	1			0.653845	0.205456	0.595858	1.45516			-0.653845
ForDH_h	For dehydrogenase	0.365758754863812	1	0.272036316472114	0.299429312581064			0.634241	0.727964	0.027393	1.3896			-0.634241
GluSNADP_h	Glu synthase	0.365982193514599	1	0.16097848383014	0.290097324662855			0.634018	0.839022	0.129119	1.60216			-0.634018
GluSNAD_h	Glu synthase	0.365982193514599	1	0.16097848383014	0.290097324662855			0.634018	0.839022	0.129119	1.60216			-0.634018
AlaTA_h	Ala transaminase	0.367038838822873	1	-0.13611930775979	0.577223064040195			0.632961	1.13612	0.713342	2.48242			-0.632961
Asnase_c	Asnase	-0.839829730406477	-0.207328269760453	-0.716300809615224	-1			0.632501	0.508973	0.283699	1.42517			-0.632501
TA_h	Transaldolase	0.0363137161274925	0.655079384027696	0.0736301778679724	1			0.618766	0.581449	0.92637	2.12658			-0.618766
AsnS_c	Asn synthase	0.393003250702107	1	0.695230092213795	0.877711682625328			0.606997	0.30477	0.182482	1.09425			-0.606997
3IPMDA1_h	3-IPM dehydratase	0.394399029250223	1	0.547515646953633	0.314535700600332			0.605601	0.452484	0.23298	1.29107			-0.605601
3IPMDA2_h	3-IPM dehydratase	0.394399029250223	1	0.547515646953633	0.314535700600332			0.605601	0.452484	0.23298	1.29107			-0.605601
Ru5PK_h	PRK	0.404941079181312	1	-0.0935290469299154	0.931775894149266			0.595059	1.09353	1.0253	2.71389			-0.595059
PRAGlyL_h	PRA-Gly ligase	-1	-0.412857914640734	-0.0318746623446772	-0.335278227984872			0.587142	0.380983	0.303404	1.27153			-0.587142
GMPS_c	GMP synthase	-0.490243902439025	0.0944757139879096	0.868626224723786	1			0.58472	0.774151	0.131374	1.49024			-0.58472
S6PS_c	S6P synthase	0.210068523175599	0.793945965899914	0.532888817110029	1			0.583877	0.261057	0.467111	1.31205			-0.583877
TPP_c	Tre phosphatase	0.420659932659933	1	0.524489337822671	0.661665544332211			0.57934	0.475511	0.137176	1.19203			-0.57934
S6PPh_c	S6P phosphorylase	0.424025526043464	1	0.416246981717833	0.974094515350121			0.575974	0.583753	0.557848	1.71758			-0.575974
iCitDHNADP_m	iCit dehydrogenase	0.184016198189614	0.749225821819913	0.379257979990471	1			0.56521	0.369968	0.620742	1.55592			-0.56521
ADNK_c	ADN kinase	-0.388563423331636	0.171580489047376	0.405008278145695	1			0.560144	0.233428	0.594992	1.38856			-0.560144
GluDH2NAD_m	Glu dehydrogenase	0.441843223359662	1	0.0988337277937779	0.108956628361232			0.558157	0.901166	0.0101229	1.46945			-0.558157
FBPA_h	FBP aldolase	0.446386909641212	1	-0.830411753578403	0.296519326565357			0.553613	1.83041	1.12693	3.51096			-0.553613
SBPA_h	SBP aldolase	0.446386909641212	1	-0.830411753578403	0.296519326565357			0.553613	1.83041	1.12693	3.51096			-0.553613
DHODH_m	DHO dehydrogenase	-0.694392602646761	-0.170978961655922	1	0.329614862572108			0.523414	1.17098	0.670385	2.36478			-0.523414
DHLAcT_m	DHL acetyltransferase	0.233812726652822	0.753944146545579	0.148405293990019	1			0.520131	0.605539	0.851595	1.97726			-0.520131
SerRM_c	Ser racemase	-0.25006942515968	0.25298528186615	-1	-0.935388318059801			0.503055	1.25299	0.0646117	1.82065			-0.503055
G6PDH_h	G6P dehydrogenase	0.497931316993241	1	-0.027027150042102	0.357797956350561			0.502069	1.02703	0.384825	1.91392			-0.502069
MetAdT_h	Met adenosyltransferase	-0.212213194220028	0.288767831586723	0.266492775033471	1			0.500981	0.0222751	0.733507	1.25676			-0.500981
StP1_h	(starch) phosphorylase	0.509731569287244	1	0.352745487916794	0.797185683695321			0.490268	0.647255	0.44444	1.58196			-0.490268
PyrDH1_m	Pyr dehydrogenase	0.112762237762239	0.599358974358974	0.105536130536131	1			0.486597	0.493823	0.894464	1.87488			-0.486597
PyrDH2_m	Pyr dehydrogenase	0.112762237762239	0.599358974358974	0.105536130536131	1			0.486597	0.493823	0.894464	1.87488			-0.486597
FrcK_c	Fructokinase	-0.0578999100389822	0.427114916869358	0.758837836937328	1			0.485015	0.331723	0.241162	1.0579			-0.485015
FumHA_c	Fum hydratase	0.532612628912611	1	0.343405102225439	0.552447077980821			0.467387	0.656595	0.209042	1.33302			-0.467387
IndGPS_h	Ind-GP synthase	-0.473502304147465	-0.0174456879525986	1	-0.321483432082508			0.456057	1.01745	1.32148	2.79499			-0.456057
PrATPDP_h	Pr-ATP diphosphatase	-1	-0.553816325948737	-0.0111196646993418	-0.174151056368147			0.446184	0.542697	0.163031	1.15191			-0.446184
PrAMPCy_h	Pr-AMP cyclohydrolase	-1	-0.553816325948737	-0.0111196646993418	-0.174151056368147			0.446184	0.542697	0.163031	1.15191			-0.446184
AspCT_h	Asp carbamoyltransferase	-0.263613107564867	0.178949933000366	0.559913915621066	1			0.442563	0.380964	0.440086	1.26361			-0.442563
PGM_h	Phosphoglucomutase	0.174531051747197	0.614519392339083	0.39211046717648	1			0.439988	0.222409	0.60789	1.27029			-0.439988
PGM_c	Phosphoglucomutase	0.174531051747197	0.614519392339083	0.39211046717648	1			0.439988	0.222409	0.60789	1.27029			-0.439988
ALS1_h	AL synthase	-0.875116309982718	-0.447560813505248	0.452744915592181	1			0.427555	0.900306	0.547255	1.87512			-0.427555
ALS2_h	AL synthase	-0.875116309982718	-0.447560813505248	0.452744915592181	1			0.427555	0.900306	0.547255	1.87512			-0.427555
ALS3_h	AL synthase	-0.875116309982718	-0.447560813505248	0.452744915592181	1			0.427555	0.900306	0.547255	1.87512			-0.427555
PAICARPI_h	P-AICAR-P isomerase	-0.244274809160305	0.177788721989658	-1	0.237379955675943			0.422064	1.17779	1.23738	2.83723			-0.422064
AspAT_m	Asp aminotransferase	0.0351291069743506	0.4543621858111	0.344449686883417	1			0.419233	0.109912	0.65555	1.1847			-0.419233
P5CRNAD_c	P5C reductase	-0.717987804878049	-0.300229908036784	0.908386645341863	1			0.417758	1.20862	0.0916134	1.71799			-0.417758
F6PK1_c	6-Phosphofructokinase	0.58249248294206	1	0.366630045102349	0.884280675378745			0.417508	0.63337	0.517651	1.56853			-0.417508
ADNN_c	ADN nucleosidase	-0.181538855460247	0.234669056458841	-1	-0.474885844748858			0.416208	1.23467	0.525114	2.17599			-0.416208
GluK_c	Glu kinase	0.549908283107416	0.965338161374085	0.511696881625652	1			0.41543	0.453641	0.488303	1.35737			-0.41543
GluK_h	Glu kinase	0.549908283107416	0.965338161374085	0.511696881625652	1			0.41543	0.453641	0.488303	1.35737			-0.41543
GluK_m	Glu kinase	0.549908283107416	0.965338161374085	0.511696881625652	1			0.41543	0.453641	0.488303	1.35737			-0.41543
GluSeADH_c	GluSeA dehydrogenase	0.549908283107416	0.965338161374085	0.511696881625652	1			0.41543	0.453641	0.488303	1.35737			-0.41543
GluSeADH_h	GluSeA dehydrogenase	0.549908283107416	0.965338161374085	0.511696881625652	1			0.41543	0.453641	0.488303	1.35737			-0.41543
GluSeADH_m	GluSeA dehydrogenase	0.549908283107416	0.965338161374085	0.511696881625652	1			0.41543	0.453641	0.488303	1.35737			-0.41543
ATase_h	ATase	0.156255852279112	0.560461065957526	1	0.758670736731712			0.404205	0.439539	0.241329	1.08507			-0.404205
MalDH1_c	Mal dehydrogenase	0.330818285137014	0.734294102790757	0.231421265311276	1			0.403476	0.502873	0.768579	1.67493			-0.403476
CysS_c	Cys synthase	0.614181765612953	1	-0.469111410948342	-0.262496787458237			0.385818	1.46911	0.206615	2.06154			-0.385818
CitS_h	Cit synthase	0.169651793710162	0.53916662276774	1	0.916135489648632			0.369515	0.460833	0.0838645	0.914213			-0.369515
MalDH1_h	Mal dehydrogenase	0.22042162834778	0.580267098809197	0.142939823188112	1			0.359845	0.437327	0.85706	1.65423			-0.359845
cplx2_m	SCA dehydrogenase (Q)	0.484032782252367	0.841929254392163	0.691418209222364	1			0.357896	0.150511	0.308582	0.816989			-0.357896
PGAK_c	PGA kinase	0.00384799562183624	0.353776166370229	0.126077438774116	1			0.349928	0.227699	0.873923	1.45155			-0.349928
HCysMT_c	H-Cys S-Met-transf.	-0.221630515551466	0.100940046943372	0.607845912506045	-1			0.322571	0.506906	1.60785	2.43732			-0.322571
GAPDH1_h	GAP dehydrogenase	-0.00338913423025148	0.300195131970835	-1	-0.193077950087294			0.303584	1.3002	0.806922	2.4107			-0.303584
MalDH1_m	Mal dehydrogenase	-0.109197760045948	0.18194498574388	0.0509117761686933	1			0.291143	0.131033	0.949088	1.37126			-0.291143
SerAcT_h	Ser O-acetyltransferase	0.045645744331252	0.326979953992772	1	0.85793624712455			0.281334	0.67302	0.142064	1.09642			-0.281334
SerAcT_m	Ser O-acetyltransferase	0.045645744331252	0.326979953992772	1	0.85793624712455			0.281334	0.67302	0.142064	1.09642			-0.281334
NO2 R_h	Fd-NO2reductase	-0.243907039915492	0.0328982117256468	1	0.147966498151362			0.276805	0.967102	0.852034	2.09594			-0.276805
Cysase_c	aH-Cysase	-0.506687608903723	-0.248190050801285	0.384028272020025	1			0.258498	0.632218	0.615972	1.50669			-0.258498
FumHA_m	Fum hydratase	0.667647914754538	0.906606075529985	0.346287300485775	1			0.238958	0.560319	0.653713	1.45299			-0.238958
CAT_p	Catalase	0.427935151957828	0.645828702086442	1	0.460351233764172			0.217894	0.354171	0.539649	1.11171			-0.217894
CAT_h	Catalase	0.427935151957828	0.645828702086442	1	0.460351233764172			0.217894	0.354171	0.539649	1.11171			-0.217894
SO3 R_h	SO3reductase	0.0782585148634015	0.283186905764833	1	-0.485678180286436			0.204928	0.716813	1.48568	2.40742			-0.204928
DPE11_h	disproportionating enzyme	0.397048205198735	0.600639526887636	0.343436253610233	1			0.203591	0.257203	0.656564	1.11736			-0.203591
DPE12_h	disproportionating enzyme	0.397048205198735	0.600639526887636	0.343436253610233	1			0.203591	0.257203	0.656564	1.11736			-0.203591
DPE13_h	disproportionating enzyme	0.397048205198735	0.600639526887636	0.343436253610233	1			0.203591	0.257203	0.656564	1.11736			-0.203591
DPE2_c	disproportionating enzyme	0.397048205198735	0.600639526887636	0.343436253610233	1			0.203591	0.257203	0.656564	1.11736			-0.203591
StP21_c	(starch) phosphorylase	0.533423032958659	0.734139836159268	0.424247475709659	1			0.200717	0.309892	0.575753	1.08636			-0.200717
PGAK_h	PGA kinase	-0.140765391014975	0.0455352190793145	-1	0.35895729339989			0.186301	1.04554	1.35896	2.59079			-0.186301
GCEAK_h	GCEA kinase	-0.100151215540307	0.075258811213214	-1	0.173432592764918			0.17541	1.07526	1.17343	2.4241			-0.17541
cplx3_m	Cytc reductase	0.120927071783684	0.288529632676419	0.304803462212526	1			0.167603	0.0162738	0.695197	0.879073			-0.167603
HSerK_h	H-Ser kinase	-0.0229377557613613	0.129585756335703	1	-0.153851676358677			0.152524	0.870414	1.15385	2.17679			-0.152524
GluDH1NAD_m	Glu dehydrogenase	-0.29611234027182	-0.146566126337653	-0.994912779759486	-1			0.149546	0.848347	0.00508722	1.00298			-0.149546
GluDH1NADP_m	Glu dehydrogenase	-0.29611234027182	-0.146566126337653	-0.994912779759486	-1			0.149546	0.848347	0.00508722	1.00298			-0.149546
6PGL_h	6-Phosphogluconolactonase	-0.208397015111365	-0.0632639522652387	-1	-0.767473852292483			0.145133	0.936736	0.232526	1.3144			-0.145133
GAPDH2_c	GAP dehydrogenase	0.232354532107256	0.369291399428174	0.475929217216598	1			0.136937	0.106638	0.524071	0.767645			-0.136937
CTHS_h	CTH synthase	0.0536654515998353	0.188200351019307	-0.431483731605241	-1			0.134535	0.619684	0.568516	1.32274			-0.134535
dUTPP_c	Deoxyuridine-triphosphatase	-1	-0.866809881847475	-0.0338345864661661	0.617078410311493			0.13319	0.832975	0.650913	1.61708			-0.13319
AIRC_h	AIR carboxylase	-0.136323684518927	-0.0123442321965706	1	0.856146724481425			0.123979	1.01234	0.143853	1.28018			-0.123979
GAPDH3_c	GAP dehydrogenase	0.761999999999999	0.876685714285715	-0.25737142857143	1			0.114686	1.13406	1.25737	2.50611			-0.114686
HEXK_c	Hexokinase	0.44182808716707	0.538135593220339	0.940355125100888	1			0.0963075	0.40222	0.0596449	0.558172			-0.0963075
FBPA_c	FBP aldolase	0.516582497927187	0.609256048842995	-1	0.472148940981381			0.0926736	1.60926	1.47215	3.17408			-0.0926736
Fd-NADPR_h	FNR	-0.113515518733769	-0.0265858785705492	-1	-0.475701743539013			0.0869296	0.973414	0.524298	1.58464			-0.0869296
ATPase_h	ATPase	-0.113515518733769	-0.0265858785705492	-1	-0.475701743539013			0.0869296	0.973414	0.524298	1.58464			-0.0869296
DHOase_h	DHOase	-0.583564975677555	-0.500115821172111	-0.639564512392864	1			0.0834492	0.139449	1.63956	1.86246			-0.0834492
MalDH1_p	Mal dehydrogenase	0.794099959909124	0.87164238941601	0.482694106641716	1			0.0775424	0.388948	0.517306	0.983797			-0.0775424
CHRM_c	CHR mutase	0.182994790615032	0.244760327908574	-1	-0.555829261398053			0.0617655	1.24476	0.444171	1.7507			-0.0617655
SerAcT_c	Ser O-acetyltransferase	-0.0500783876695247	-0.0296362056590245	0.28784330021533	1			0.0204422	0.31748	0.712157	1.05008			-0.0204422
HCO3DHA_h	HCO3 dehydratase	0.619583753725851	0.625015469745376	-1	0.262727667456064			0.00543172	1.62502	1.26273	2.89317			-0.00543172
HCO3DHA_c	HCO3 dehydratase	0.0978750214788936	0.0958187754166904	-0.361346583424022	1			0.00205625	0.457165	1.36135	1.82057			0.00205625
DAPE_h	DAP epimerase	-0.962980703435063	-1	-0.00875872451074215	0.136718215409881			0.0370193	0.991241	0.145477	1.17374			0.0370193
PGP_h	PGCA phosphorylase	1	0.959768182764195	-0.2520852344588	0.665513984278691			0.0402318	1.21185	0.917599	2.16968			0.0402318
ThrA_c	Thr aldolase	0.0527618106121915	-0.0261010740567211	1	0.305030920114864			0.0788629	1.0261	0.694969	1.79993			0.0788629
UGPase_c	UDPG pyrophosphorylase	0.19818540920874	0.116295656228997	0.126678462192596	1			0.0818898	0.0103828	0.873322	0.965594			0.0818898
TrpS_h	Trp synthase	-0.418199638118214	-0.527970446320867	0.045386007237637	-1			0.109771	0.573356	1.04539	1.72851			0.109771
Cytb6f_h	cytochrom b6f complex	-0.173813784167336	-0.299500215956068	-0.279940766335534	-1			0.125686	0.0195594	0.720059	0.865305			0.125686
AspAT_c	Asp aminotransferase	0.0227891550560497	-0.121223532137994	1	-0.0956029313790816			0.144013	1.12122	1.0956	2.36084			0.144013
HisolPTA_h	Hisol-P transaminase	-0.130585673456426	-0.286485505602685	-1	0.948872657986661			0.1559	0.713514	1.94887	2.81829			0.1559
PPiase_h	inorganic PPiase	-0.41826923076923	-0.587147887323943	-1	-0.853196099674972			0.168879	0.412852	0.146804	0.728535			0.168879
Arginase_m	Arginase	0.063813214028921	-0.160022369577375	1	0.378605097067987			0.223836	1.16002	0.621395	2.00525			0.223836
PyrPiDK_h	Pyr phosphate dikinase	0.903174415860278	0.666194634568484	1	0.534615687200062			0.23698	0.333805	0.465384	1.03617			0.23698
R5PI_h	R5P isomerase	-0.210911632698109	-0.458391582665001	-1	-0.477006842763593			0.24748	0.541608	0.522993	1.31208			0.24748
FGAMCL_h	FGAM cyclo-ligase	-0.699180233891309	-1	0.770981426278377	0.405411602843384			0.30082	1.77098	0.36557	2.43737			0.30082
HisolPP_h	Hisol-P phosphatase	-0.681665044545932	-1	-0.182600883431908	0.400539043198323			0.318335	0.817399	0.58314	1.71887			0.318335
GMPK_c	guanylate kinase	-0.311213545707634	-0.632239514399157	-0.852722376888319	-1			0.321026	0.220483	0.147278	0.688786			0.321026
PPIase_c	inorganic PPiase	-0.104973240274169	-0.427883321335795	0.33776720603424	1			0.32291	0.765651	0.662233	1.75079			0.32291
DHLDH2_m	DHL dehydrogenase	0.542472983161598	0.21729077657703	-0.48911786881126	1			0.325182	0.706409	1.48912	2.52071			0.325182
DHLDH1_m	DHL dehydrogenase	0.542472983161598	0.21729077657703	-0.48911786881126	1			0.325182	0.706409	1.48912	2.52071			0.325182
AspAT_p	Asp aminotransferase	-0.0487061325771001	-0.375469691598723	-0.145905707196028	1			0.326764	0.229564	1.14591	1.70223			0.326764
6PGDHNAD_h	6PG dehydrogenase	-0.0336355659549571	-0.369081277826527	0.933378830717234	1			0.335446	1.30246	0.0666212	1.70453			0.335446
6PGDHNADP_h	6PG dehydrogenase	-0.0336355659549571	-0.369081277826527	0.933378830717234	1			0.335446	1.30246	0.0666212	1.70453			0.335446
F6PK1_h	6-Phosphofructokinase	1	0.647472187775202	0.162757678690176	0.579285059578369			0.352528	0.484715	0.416527	1.25377			0.352528
CitS_m	Cit synthase	0.375806767064345	0.0135229526976048	1	0.9126316671789			0.362284	0.986477	0.0873683	1.43613			0.362284
PRANTI_h	PR-ANT isomerase	-0.627789585547289	-1	0.30798352816153	-0.66578108395324			0.37221	1.30798	0.973765	2.65396			0.37221
R5PDPK_h	R5P diphosphokinase	-0.620476644423258	-1	-0.23344137273594	-0.436644423260248			0.379523	0.766559	0.203203	1.34929			0.379523
AlaTA_m	Ala transaminase	0.553069474475888	0.144119582589077	1	-0.0515652909654962			0.40895	0.85588	1.05157	2.3164			0.40895
RibK_h	Ribokinase	0.556037358238826	0.092394929953302	1	0.689014898821435			0.463642	0.907605	0.310985	1.68223			0.463642
AGluK	A-Glu kinase	-0.400281281190452	-0.883222938027405	0.477089193358136	1			0.482942	1.36031	0.522911	2.36616			0.482942
DHQS_h	DHQ synthase	0.129050804934139	-0.362533974492998	-0.413443445536274	1			0.491585	0.0509095	1.41344	1.95594			0.491585
GlnS_c	Gln synthetase	-0.475358183833491	-1	-0.41963955827415	-0.625333552280472			0.524642	0.58036	0.205694	1.3107			0.524642
ADPRPPT_c	AD PRPP-transferase	-0.212934440770906	-0.814563341665996	-0.385581807918717	-1			0.601629	0.428982	0.614418	1.64503			0.601629
OrnCMT_h	Orn carbamoyltransferase	-0.366498740554153	-1	0.57413358811778	-0.184921393207677			0.633501	1.57413	0.759055	2.96669			0.633501
dTMPK_c	Thymidine monophosphate kinase	-0.362440476190476	-1	0.0318253968253967	-0.28531746031746			0.63756	1.03183	0.317143	1.98653			0.63756
CitS_c	Cit synthase	0.369313270998664	-0.2684843246641	-0.261805610120216	-1			0.637798	0.00667871	0.738194	1.38267			0.637798
AMPK_c	adenylate kinase	-0.331806924910051	-1	0.0953537996666824	-0.160335186829276			0.668193	1.09535	0.255689	2.01924			0.668193
PSerP_h	PSer phosphatase	-0.102294121748833	-0.794714455058921	-0.428282546544871	-1			0.69242	0.366432	0.571717	1.63057			0.69242
DHLST_m	DHL succinyltransferase	0.177010309278349	-0.544673539518901	1	0.97896907216495			0.721684	1.54467	0.0210309	2.28739			0.721684
AMPK_h	adenylate kinase	-0.142980189491821	-0.883027083931477	-1	-0.973681692027946			0.740047	0.116973	0.0263183	0.883338			0.740047
ProDHNAD_m	Pro dehydrogenase	-0.25446123264063	-1	-0.500615499648937	-0.288327391102155			0.745539	0.499385	0.212288	1.45721			0.745539
ProDHNADP_m	Pro dehydrogenase	-0.25446123264063	-1	-0.500615499648937	-0.288327391102155			0.745539	0.499385	0.212288	1.45721			0.745539
ATPPRT_h	ATP PR-transferase	0.723940526357636	-0.0469110280671046	1	0.633457899340069			0.770852	1.04691	0.366542	2.1843			0.770852
NMPK_c	UMP/CMP kinase	-0.224188458070334	-1	-0.353133453561767	-0.470619176435226			0.775812	0.646867	0.117486	1.54016			0.775812
CTPP_c	Nucleoside-triphosphatase	-0.173449904532208	-1	0.131377081030382	-0.15291595484541			0.82655	1.13138	0.284293	2.24222			0.82655
GARFT_h	GAR formyltransferase	-0.134289421378092	-1	-0.0867932862190815	-0.392143330388692			0.865711	0.913207	0.30535	2.08427			0.865711
P5CDHNAD_h	P5C dehydrogenase	1	0.0677025113644829	0.0950890528355312	0.347604143378791			0.932297	0.0273865	0.252515	1.2122			0.932297
P5CDHNAD_m	P5C dehydrogenase	1	0.0677025113644829	0.0950890528355312	0.347604143378791			0.932297	0.0273865	0.252515	1.2122			0.932297
P5CDHNADP_m	P5C dehydrogenase	1	0.0677025113644829	0.0950890528355312	0.347604143378791			0.932297	0.0273865	0.252515	1.2122			0.932297
IGPDA_h	ImGP dehydratase	-0.0294349903265278	-1	-0.4914912938761	-0.201287163896238			0.970565	0.508509	0.290204	1.76928			0.970565
AGNDA_h	AGN dehydratase	0.0497150831492032	-1	-0.191340078303678	-0.532746055742915			1.04972	0.80866	0.341406	2.19978			1.04972
ATPSL_h	ATP SO 4 ylase	1	-0.0650206324236836	0.0121742698857831	-0.978774821603629			1.06502	0.0771949	0.990949	2.13316			1.06502
SGAT_p	Ser:GLX aminotransferase	0.097002193516938	-1	-0.882443740352589	-0.169225769761964			1.097	0.117556	0.713218	1.92778			1.097
SGAT_h	Ser:GLX aminotransferase	0.097002193516938	-1	-0.882443740352589	-0.169225769761964			1.097	0.117556	0.713218	1.92778			1.097
SCASeADH_m	SCA-SeA dehydrogenase	1	-0.120358514724712	0.0739942044612162	0.429948109710896			1.12036	0.194353	0.355954	1.67067			1.12036
MalS_c	Mal synthase	1	-0.199132056168836	-0.0590729831856509	0.0242562249393594			1.19913	0.140059	0.0833292	1.42252			1.19913
ANTS_h	ANT synthase	1	-0.220004659470373	0.120395537262821	0.625119722502653			1.22	0.3404	0.504724	2.06513			1.22
GABATA1_m	GABA transaminase	1	-0.249835042888848	-0.251274668586167	0.243896586887409			1.24984	0.00143963	0.495171	1.74645			1.24984
GABATA2_m	GABA transaminase	1	-0.249835042888848	-0.251274668586167	0.243896586887409			1.24984	0.00143963	0.495171	1.74645			1.24984
CTHL_h	CTH beta-lyase	0.631175468483815	-0.658567201649781	-0.448578857706448	-1			1.28974	0.209988	0.551421	2.05115			1.28974
AGNDH_h	AGN dehydrogenase	0.307875231624459	-1	-0.0796170475602233	0.704200123533044			1.30788	0.920383	0.783817	3.01208			1.30788
iCitDHNAD_m	iCit dehydrogenase	0.311534795042897	-1	0.657705751509377	0.0073721004130882			1.31153	1.65771	0.650334	3.61957			1.31153
iCitDHNAD_c	iCit dehydrogenase	1	-0.36055059838042	-0.934144596733667	-0.0144344646169007			1.36055	0.573594	0.91971	2.85385			1.36055
cplx5_m	ATP synthase	0.396150950498777	-1	-0.383650166258861	-0.373737373737374			1.39615	0.61635	0.00991279	2.02241			1.39615
Glnase_c	Glnase	0.473458414369067	-1	-0.333142661022766	0.415970712733097			1.47346	0.666857	0.749113	2.88943			1.47346
cplx1_m	NADH dehydrogenase (Q)	0.553669305724726	-1	0.389514819326025	0.492032074705643			1.55367	1.38951	0.102517	3.0457			1.55367
RBC_h	RuBisCO	0.679487179487176	-0.961538461538461	1	-0.0607012035583475			1.64103	1.96154	1.0607	4.66327			1.64103
RBO_h	RuBisCO	0.679487179487176	-0.961538461538461	1	-0.0607012035583475			1.64103	1.96154	1.0607	4.66327			1.64103
SAK_h	SA kinase	0.645198853457538	-1	-0.06514988654007	-0.612444762928461			1.6452	0.93485	0.547295	3.12734			1.6452
